# Supplementary material for: Metabolomic profile of patients on levothyroxine treatment for hypothyroidism
Source: Eur Thyroid J. 2023 Jul 27;12(4):e230062. doi: 10.1530/ETJ-23-0062 (PMC10388654; doi:10.1530/ETJ-23-0062)
Supplement: Supplementary Tables [file supplementary_table_1.xlsx]

## Sheet: G20406
Table S1: Raw data of hypothyroidism patients associated with pre-and post-treatment
RT	Mass	Compound Name	CAS ID	Formula	Hypo_A1	Hypo_A2	Hypo_A3	Hypo_A4	Hypo_A5	Hypo_A6	Hypo_A7	Hypo_A8	Hypo_A9	Hypo_A10	Hypo_A11	Hypo_A12	Hypo_A13	Hypo_A14	Hypo_A15	Hypo_A16	Hypo_A17	Hypo_A18	Hypo_B1	Hypo_B2	Hypo_B3	Hypo_B4	Hypo_B5	Hypo_B6	Hypo_B7	Hypo_B8	Hypo_B9	Hypo_B10	Hypo_B11	Hypo_B12	Hypo_B13	Hypo_B14	Hypo_B15	Hypo_B16	Hypo_B17	Hypo_B18
0.516667	113.965	0.52_113.9650m/z			336.268	349.788	583.946	314.232	211.436	290.523	220.884	201.809	210.046	202.691	273.771	375.395	335.779	252.132	375.124	281.331	279.868	256.129	266.586	246.893	366.116	435.228	385.375	226.766	442.709	240.996	307.05	406.177	211.924	215.244	358.487	375.263	312.73	453.597	403.68	231.526
0.516667	130.465	0.52_130.4652m/z			42.0061	66.557	115.084	48.9507	31.1849	52.1793	34.9841	28.8469	38.4469	19.4064	41.3593	62.1413	45.1176	39.6848	57.9415	30.5296	41.4313	33.5595	41.4781	30.0225	54.7524	71.3969	62.4128	37.4226	89.0221	34.8703	41.7585	65.2243	29.3806	39.4149	62.1878	58.7642	51.1868	98.2237	74.0147	29.1122
0.516667	172.977	0.52_172.9770m/z			2065.58	2425.65	3987.36	2136.11	1266.7	1855.7	1394.02	1280.22	1362.73	1210.04	1708.84	2551.26	2032.08	1501.88	2655.49	1716.18	1577.73	1630.43	1773.36	1476.07	2214.5	3055.8	2646.96	1532.44	2522.98	1276.69	1891.93	2925.42	1225.57	1368.5	2415.74	2646.17	1942.65	3081	2495.55	1251.44
0.516667	243.03	0.52_243.0300m/z			59.1812	62.2436	82.4453	49.2819	38.4469	55.6334	45.9325	43.9484	46.5422	39.2377	46.9855	63.2123	55.5401	42.4493	97.983	51.8058	52.5977	48.2477	53.9204	45.1753	58.3505	87.4117	72.7203	43.2451	54.2864	31.5341	51.4442	101.324	43.7662	38.7717	75.9505	82.1479	51.565	91.7971	48.3809	34.9143
0.516667	244.026	0.52_244.0264m/z			298.938	353.583	482.824	292.733	209.847	285.847	225.899	220.357	226.356	199.513	260.998	356.139	298.203	235.613	501.566	265.248	277.47	270.116	287.023	234.298	331.531	495.574	395.872	232.399	366.306	208.62	293.109	557.802	218.262	228.742	465.026	465.598	288.268	552.498	266.31	214.057
0.516667	256.264	0.52_256.2643m/z			162.527	157.416	238.87	166.449	90.5964	132.033	112.69	80.4892	106.464	85.3771	143.251	125.948	174.216	108.764	176.96	127.829	134.66	123.553	141.249	134.332	171.552	166.926	205.948	101.042	216.736	95.2278	101.949	144.338	89.6084	106.643	124.45	172.345	139.614	205.558	235.607	131.113
0.516667	261.069	0.52_261.0686m/z			176.493	195.361	248.799	145.985	56.1568	163.03	85.4433	74.9221	108.057	64.4521	144.37	186.848	155.056	109.674	193.593	144.795	118.735	130.384	114.663	102.065	132.934	285.503	214.834	73.5331	171.564	75.4119	127.561	257.311	68.4008	92.5115	153.653	225.588	127.788	249.014	164.704	99.3271
0.516667	307.908	0.52_307.9080m/z			1626.82	2113.62	2310.69	1706.31	982.981	1562.47	1092.78	997.871	1043.43	916.726	1342.27	2072.41	1739.72	1248.63	1624.54	1444.24	1332.42	1348.48	1461.35	1285.64	1888.3	2335.18	1910.03	1158.11	2080.99	1067.91	1551.7	2432.86	999.431	1028.86	1757.84	2018.23	1467.9	2385.25	1489.29	937.54
0.516667	332.896	0.52_332.8962m/z			38.5825	44.3233	66.2484	38.6569	28.5738	37.9212	31.3791	29.8689	29.3331	24.773	36.735	49.7969	38.4424	36.4702	72.168	34.5009	34.316	27.4381	30.0086	30.2221	42.4599	66.6732	52.4851	32.6736	49.279	27.9837	33.9242	84.644	32.3273	30.2796	64.77	65.4441	34.5856	77.0829	38.9742	28.3255
0.516667	463.852	0.52_463.8522m/z			44.3455	73.5928	101.761	49.6538	34.6253	49.2256	52.4121	34.373	39.7986	32.5766	51.4516	80.4417	62.2027	47.3618	118.024	39.6939	44.5799	43.0774	54.0941	48.5822	71.4936	92.7811	62.7869	48.1834	88.0556	41.7818	53.1604	124.21	35.8444	31.5722	96.8251	111.426	56.4314	125.543	42.19	39.3464
0.5338	159.007	0.53_159.0070m/z			559.723	690.47	883.556	523.139	389.632	498.054	429.421	400.383	424.055	393.589	476.287	650.921	564.992	435.603	900.315	461.887	474.759	489.447	507.694	465.41	583.872	904.652	761.814	450.286	743.799	402.414	497.886	1016.49	401.478	414.023	845.435	874.837	517.193	963.92	475.873	395.829
0.5338	147.007	0.53_166.0248n			106.701	126.38	174.45	121.178	85.0393	111.684	94.2449	93.6191	90.5483	77.1672	101.658	137.328	119.125	98.8734	183.605	112.714	117.787	110.066	114.08	97.4722	124.537	178.036	154.684	94.086	120.89	79.0968	98.9056	202.428	85.1159	81.2701	167.42	175.93	111.587	193.284	107.92	87.2569
0.5338	174.993	0.53_174.9926m/z			251.116	285.895	334.411	242.402	156.487	217.819	181.57	152.585	180.478	131.625	217.077	299.35	250.613	183.211	280.786	182.821	205.228	197.397	198.789	160.299	295.714	342.796	326.316	159.999	302.005	125.907	235.913	288.48	144.801	163.668	257.407	288.838	244.563	361.992	260.181	163.005
0.5338	180.911	0.53_180.9109m/z			559.213	675.151	782.777	612.254	436.504	546.472	492.225	447.839	406.51	442.781	462.89	719.461	625.454	509.916	878.757	511.698	529.753	450.411	522.792	525.942	642.443	859.673	614.184	493.347	607.363	468.768	534.387	865.62	397.109	439.858	830.52	889.977	543.994	945.674	506.435	419.717
0.5338	189.018	0.53_189.0177m/z			47.1293	52.5002	85.4535	46.0887	30.7875	46.7725	32.2684	23.5634	30.2623	25.4057	36.4046	59.6012	48.9632	43.5807	78.7354	40.0954	36.7864	33.9774	45.103	33.9734	46.1573	76.0229	63.6249	34.4104	47.1156	24.0349	46.6596	89.136	36.8048	33.5322	68.4396	74.0987	43.3546	83.057	46.7904	34.628
0.5338	204.944	0.53_204.9436m/z			114.565	129.715	175.383	114.482	72.2219	108.846	85.2489	79.9145	85.2771	73.4447	105.563	134.03	120.253	86.6046	151.086	88.2307	97.063	93.1944	107.924	103.94	116.894	140.724	135.059	93.5279	127.7	76.6703	108.999	172.513	83.9501	80.7808	150.907	159.887	109.085	178.31	107.42	79.2159
0.5338	247.894	0.53_247.8936m/z			1489.9	1797.79	1629.07	1541.19	972.281	1411.47	1056.22	973.707	986.651	881.586	1316.05	1834.88	1538.61	1176.23	1551.61	1332.81	1290.85	1235.6	1281.41	1167.08	1700.84	1885.78	1681.64	1144.54	1586.37	953.778	1394.46	1997.77	921.027	1009.68	1709.72	1739.11	1401.2	1960.36	1080.43	931.631
0.5338	310.87	0.53_310.8697m/z			577.291	710.22	791.294	583.044	440.224	550.439	502.562	426.91	418.843	437.436	479.265	726.371	621.085	520.401	868.368	523.332	516.089	442.189	541.772	543.912	620.03	844.122	584.95	495.516	647.256	460.43	535.012	846.888	386.835	455.169	815.616	892.574	537.02	952.413	522.034	441.977
0.5338	363.11	0.53_363.1104m/z			1248.01	1493.72	1807.67	1197.64	741.052	1146.51	797.107	807.207	764.042	668.564	967.778	1577.57	1364.37	933.138	1545.03	1000.06	933.061	918.928	1038.73	933.032	1402.76	1868.81	1407.92	879.923	1428.41	802.183	1121.52	1946.3	748.249	806.844	1488.09	1864.71	1173.87	2001.93	1085.25	732.961
0.55095	149.478	0.55_149.4778m/z			136.783	169.766	269.531	151.209	88.5937	138.316	81.8279	92.4674	100.111	77.9892	126.156	169.989	134.365	118.606	169.476	110.096	103.562	114.611	130.157	98.8116	169.056	235.951	184.457	99.1695	181.968	91.3008	133.751	204.74	75.8524	87.0751	152.254	218.325	135.423	263.596	159.535	67.8048
0.55095	194.908	0.55_194.9076m/z			27.4032	34.6453	61.1635	30.9002	20.2334	20.3079	24.4593	20.4378	25.2369	15.9171	24.4857	38.9632	23.1954	27.3423	57.7412	17.6725	22.5299	20.4915	28.1428	27.418	27.1987	48.3526	35.2381	25.8853	22.2242	18.6803	25.2826	63.0855	17.5515	18.2969	53.8205	57.6109	30.1254	59.5361	22.62	17.6944
0.55095	205.934	0.55_205.9335m/z			79.4481	111.371	133.718	92.7391	55.597	79.4595	63.2462	60.1909	56.7407	52.1575	71.2954	108.872	89.2848	65.9346	137.346	71.7102	63.891	63.2219	75.2732	62.501	97.4724	136.696	107.1	58.696	91.7709	46.0908	76.5489	141.279	48.5951	52.9994	133.849	135.518	80.4896	148.939	70.2134	54.2154
0.55095	216.037	0.55_216.0366m/z			140.448	161.237	222.16	121.552	81.8691	117.065	101.651	103.79	96.7052	82.5623	121.679	158.962	139.766	110.706	222.552	117.899	119.95	124.855	132.163	106.488	159.169	221.409	188.295	96.6614	157.25	81.0585	133.058	253.227	97.8221	97.6749	213.506	203.755	124.633	236.444	114.146	90.6255
0.55095	202.018	0.55_221.0358n			460.538	587.284	771.989	443.019	313.263	421.106	341.751	324.498	327.901	303.511	376.396	582.575	497.766	356.698	808.43	392.116	385.5	414.088	423.118	346.74	521.179	788.267	630.312	320.731	554.084	310.982	414.981	904.036	324.452	331.537	729.204	775.397	426.243	848.875	386.658	291.388
0.55095	242.882	0.55_242.8820m/z			510.893	604.352	758.743	495.806	316.5	455.415	342.777	336.62	341.642	316.833	435.183	591.822	532.781	390.332	703.413	402.156	416.136	427.027	451.724	379.287	575.933	715.639	614.748	383.619	704.34	352.718	466.659	693.423	325.341	341.369	598.626	675.838	502.471	712.423	524.535	320.148
0.55095	280.097	0.55_280.0969m/z			1471.73	1746.23	2458.51	1454.55	822.181	1382.74	948.002	910.911	924.339	779.396	1178.25	1804.77	1541.26	1011.1	1968.02	1171.47	1186.36	990.798	1211.13	1001.84	1539.91	2220.14	1631.57	1022.01	1695.61	918.314	1281.36	2251.95	817.24	1002.91	1825.4	2028.04	1364.15	2551.03	1410.9	924.554
0.55095	281.1	0.55_281.1002m/z			112.66	186.785	332.984	137.646	77.163	122.24	76.706	85.5877	83.2027	63.0218	90.6853	188.278	125.878	98.4369	190.947	91.8615	96.7838	80.4413	91.5741	88.8871	142.476	226.005	165.381	85.5336	169.457	54.8124	117.026	228.533	65.484	77.2696	173.3	208.271	106.24	309.325	171.795	52.6205
0.55095	421.842	0.55_421.8425m/z			76.2369	98.5945	99.3775	81.9052	67.9958	84.7407	72.9662	65.8205	76.2452	70.9527	85.792	109.774	87.0755	69.6237	112.526	74.6604	77.2633	72.9502	70.4438	80.7976	90.4418	99.5408	84.9512	79.1431	82.995	62.2256	71.9684	102.01	64.917	68.4982	98.0956	102.142	71.35	108.782	70.6716	70.989
0.568083	133.976	0.57_133.9755m/z			665.918	781.38	512.607	652.181	398.548	654.501	438.313	458.633	470.06	387.803	573.525	718.875	684.426	510.202	726.425	492.447	581.9	505.637	564.747	497.11	736.826	853.652	730.007	477.637	522.75	358.204	617.098	815.226	421.504	388.713	830.827	860.9	689.402	595.32	336.934	385.56
0.568083	146.011	0.57_146.0107m/z			81.1581	88.0012	123.925	82.7737	60.3932	77.063	64.9167	68.6352	73.4712	60.5249	74.9326	91.2413	81.3813	82.0663	122.214	75.2374	77.8337	77.9193	87.056	72.2839	83.5949	111.888	108.32	73.4902	92.4664	62.1622	74.3731	126.444	63.6133	65.5058	114.038	111.882	78.5274	116.158	76.4019	69.9616
0.568083	146.936	0.57_146.9363m/z				7.23274	6.04802	6.02477							5.45728	22.9344	6.57156		19.9582		4.91811					8.24726	7.14843	5.80193	5.17188			7.07832			8.69151	8.4001		19.3933
0.568083	261.04	0.57_261.0399m/z			252.413	292.975	392.135	260.994	142.448	261.428	189.537	196.898	185.912	155.348	216.183	299.376	251.543	209.041	426.965	242.882	206.449	232.123	227.811	190.992	285.529	397.488	348.001	184.299	278.292	146.268	246.054	462.096	178.387	175.35	359.64	394.65	234.637	449.174	208.456	157.488
0.568083	281.904	0.57_281.9044m/z			720.088	764.351	1145.34	610.436	404.769	643.765	433.537	496.167	400.693	356.452	535.41	777.23	795.174	616.056	775.904	656.977	608.384	566.401	639.493	514.528	792.969	892.492	723.022	476.306	2234.55	497.022	651.406	817.435	422.319	504.312	718.01	750.243	657.39	914.641	746.249	477.092
0.568083	287.038	0.57_287.0375m/z			79.9574	96.2076	128.281	75.0085	54.5044	69.952	56.4374	54.4045	68.6375	49.1644	67.9902	93.7875	83.2192	66.2303	133.445	67.4072	77.095	70.283	72.0572	59.3782	74.8784	124.199	106.869	64.2864	85.4452	58.2331	69.61	154.659	53.9057	55.8148	124.656	118.34	75.6958	136.672	67.5092	37.8435
0.568083	333.893	0.57_333.8930m/z			171.062	220.233	271.294	191.255	125.867	167.097	140.29	122.394	142.283	137.572	165.331	230.782	187.954	161.268	278.386	156.254	156.74	149.446	160.149	158.343	190.663	266.549	217.912	147.466	177.636	119.821	150.09	287.592	132.036	129.758	254.313	276.537	172.126	286.765	158.301	123.221
0.585217	135.484	0.59_135.4836m/z			189.466	233.69	459.608	198.894	119.984	164.024	126.384	129.628	138.329	104.878	155.846	242.2	216.472	151.618	250.904	158.105	180.658	165.552	169.359	138.891	198.018	357.242	248.801	156.023	317.548	145.47	163.765	264.653	126.561	148.8	223.1	228.714	176.386	354.287	317.873	131.164
0.585217	173.431	0.59_173.4306m/z			463.342	652.71	708.929	601.491	343.192	483.989	347.605	359.327	324.771	297.781	460.522	630.907	538.977	409.967	513.156	448.314	400.104	406.928	445.799	434.954	575.562	703.474	698.771	383.671	686.03	355.712	505.386	789.777	374.034	345.139	600.281	748.939	506.351	781.416	478.548	309.272
0.585233	190.927	0.59_190.9272m/z			89.9262	110.74	148.214	92.8637	69.2535	88.6923	73.9649	66.0255	76.6267	65.9477	86.2561	119.583	94.4568	85.2606	133.424	84.2419	82.9347	81.5545	81.8898	79.711	100.425	139.023	115.726	77.1106	144.599	68.0068	82.6924	162.212	74.0214	71.3496	134.575	131.475	80.9875	148.382	79.7492	67.1211
0.585217	193.944	0.59_193.9439m/z			349.324	466.316	763.593	333.135	190.813	308.562	235.519	213.608	253.163	206.524	300.735	489.474	352.366	268.734	445.596	316.903	297.835	299.077	305.762	239.86	386.233	593.713	476.159	265.402	641.553	218.184	363.216	536.373	224.186	219.201	422.97	483.039	315.088	715.747	505.966	197.939
0.585217	271.918	0.59_271.9176m/z			1690.98	2092.06	2477.92	1797.47	1047.46	1568.68	1128.57	1075.27	1111.22	1017.96	1487.94	2124.93	1792.66	1278.29	3058.67	1352.44	1452.85	1317.96	1459.54	1254.49	1846.2	2430.71	2066.69	1246.05	2384.02	977.976	1535.92	2290.87	1020.86	1113.09	2041.64	2127.08	1633.74	2742.06	1547.66	1017.57
0.585233	320.886	0.59_320.8862m/z			220.741	308.351	409.617	222.119	143.852	186.565	174.037	157.093	177.735	165.148	230.486	298.706	228.727	190.116	373.704	188.574	183.4	205.282	209.51	211.875	242.792	371.695	287.311	192.638	322.189	168.463	203.183	459.648	171.871	173.73	327.181	393.09	204.31	426.789	198.424	155.728
0.602367	141.002	0.60_141.0019m/z			290.886	341.981	511.881	278.453	161.807	251.398	190.948	130.138	180.899	147.086	264.275	387.39	284.089	199.208	458.285	225.331	213.277	203.823	243.877	200.736	273.74	479.561	371.81	187.6	320.949	149.004	274.474	385.643	167.37	159.001	325.517	423.59	234.42	225.301	311.556	158.915
0.602367	160.989	0.60_160.9889m/z			386.97	440.688	515.377	369.639	273.712	341.685	264.487	250.402	271.775	229.082	313.298	457.845	351.848	272.312	449.003	322.065	300.211	278.418	322.783	319.685	376.554	491.894	474.95	283.253	403.484	278.85	320.385	471.212	242.092	278.334	380.428	422.894	356.849	512.577	415.37	269.497
0.602367	169.983	0.60_169.9826m/z			517.86	587.501	740.709	512.392	306.395	454.185	328.917	291.012	302.791	276.992	430.567	607.109	508.836	338.612	1056.9	398.606	435.734	355.43	407.944	341.898	513.891	734.148	652.145	348.889	522.835	270.952	457.77	715.011	307.213	283.652	614.017	609.849	460.096	658.145	469.243	266.984
0.602367	177.952	0.60_177.9523m/z			841.69	1014.47	1400.56	835.685	543.541	670.176	563.171	498.036	516.288	473.769	678.455	1043.16	791.841	629.505	964.293	700.346	653.566	632.895	734.799	581.287	898.629	1212.58	1060.85	577.672	986.685	579.785	712.684	1125.76	492.792	538.43	836.471	988.438	699.231	1331.31	965.884	534.718
0.602367	219.018	0.60_219.0176m/z			2568.51	2683.53	2854.24	2639.51	1983.53	2489.21	2123.11	2035.06	2112.5	1874.24	2400.61	2653.63	2874.14	2285.35	2158.13	2430.45	2494.24	2358.88	2493.49	2518.67	2726.37	2884.06	2875.2	2254.37	2993.59	2120.77	2599.04	2508.91	1976.04	2316.48	2665.58	2625.45	2647.22	2345.56	2680.3	2152.26
0.602367	230.89	0.60_230.8903m/z			2585.67	3140.18	5794.29	2630.98	1706.52	2416.61	1904.38	1834.3	1888.39	1680.24	2246.93	3071.41	2861.04	2139.21	2970.68	2303.75	2380.49	2172.82	2390.4	2197.91	2863.03	3653.55	3022.93	2025.12	4790.49	1862.91	2406.26	3374.44	1793.72	1944.72	3042.2	3243.74	2514.65	3790.31	4032.14	1904.76
0.602367	238.41	0.60_238.4101m/z			267.874	304.813	375.885	201.508	124.064	196.385	152.946	161.065	132.306	116.291	179.287	291.888	250.936	182.415	171.113	263.187	182.171	192.205	248.967	181.977	312.148	348.759	279.524	168.439	467.933	182.305	236.759	366.977	121.982	169.255	229.867	280.435	196.789	427.809	242.597	173.682
0.602367	263.909	0.60_263.9090m/z			1054.09	1220.24	1084.39	1027.38	628.004	985.197	661.73	645.721	666.184	583.898	856.287	1269.63	1090.11	756.536	1447.69	842.473	853.013	821.942	849.085	794.525	1158.37	1368.05	1171.31	742.595	1318.12	625.205	910.647	1352.75	611.886	683.13	1194.64	1200.5	1046.63	1297.97	729.933	611.437
0.602367	291.902	0.60_291.9016m/z			3883.01	4753.4	5362.86	4095.01	2522.63	3611.36	2722.72	2446.76	2582.85	2238.75	3279.84	4802.93	3764.15	2850.88	4366.16	2972.81	3314.83	2946.3	3298	2865.47	4395.78	5657.63	4513.02	2880.89	4055.58	2291.88	3506.61	5603.67	2440.11	2288.56	4710.04	5036.01	3526.18	5369.21	3439.14	2198.83
0.602367	309.91	0.60_309.9099m/z			373.686	494.221	391.709	475.593	205.018	312.706	245.14	216.783	183.669	221.106	343.721	413.163	504.142	343.639	287.567	384.048	339.445	307.609	344.804	318.9	425.395	349.083	452.048	289.388	610.993	245.216	435.941	398.002	240.445	282.925	347.782	329.733	394.346	318.835	324.378	236.23
0.602367	336.921	0.60_336.9213m/z			4.62793	9.24623	16.4662	3.23703		4.97633	1.78876		2.28546		3.57431	9.47643	3.44	2.19582	15.7549	5.82758		3.09657	3.70761	2.50214	5.17279	13.7953	11.8678	1.41513	14.7723	1.73193	2.02538	18.5725		1.74045	16.5114	11.6326		14.6213	6.0161
0.602367	440.832	0.60_440.8319m/z			325.154	440.182	430.008	348.063	235.868	306.727	255.804	237.982	229.158	213.327	273.642	469.041	355.18	308.956	440.894	315.053	261.942	261.07	310.666	328.786	425.207	399.05	292.49	276.035	645.477	254.303	303.463	455.715	222.894	234.591	429.999	461.367	307.765	529.605	296.408	248.566
0.602367	450.846	0.60_450.8456m/z			123.16	160.477	249.307	126.616	69.8025	113.545	87.1305	71.4814	81.8302	66.863	122.078	179.446	141.18	102.803	220.327	94.9516	88.8602	89.8764	113.906	106.012	151.423	207.147	155.208	89.8546	199.183	66.6436	101.694	295.479	87.6022	79.5249	198.198	243.211	114	269.96	92.738	68.6171
0.6195	117.998	0.62_117.9980m/z			602.011	646.477	161.695	531.315	355.05	507.217	340.276	317.821	346.687	303.216	480.109	691.381	569.886	368.466	678.868	434.426	463.066	416.56	451.164	433.92	580.03	731.116	620.646	352.171	243.337	322.198	519.724	757.366	327.754	374.686	698.472	655.599	602.278	488.709	139.458	322.173
0.6195	154.005	0.62_154.0051m/z			451.12	502.89	156.982	483.826	232.588	497.489	249.001	255.049	255.903	222.123	381.252	493.381	511.581	306.054	555.907	327.594	359.259	354.132	361.271	329.623	512.399	397.346	351.462	283.63	322.144	209.93	436.177	652.527	276.978	214.927	618.999	664.027	485.561	434.333	115.84	205.509
0.6195	156.013	0.62_156.0127m/z			193.497	163.88	170.281	131.779	73.6648	84.017	107.575	64.3158	87.378	75.9987	85.9833	187.525	186.261	95.1733	201.122	150.753	94.209	106.998	150.832	91.9885	129.614	229.08	120.728	93.9296	160.825	137.467	158.688	158.418	75.559	167.102	160.505	145.097	190.651	102.63	156.339	113.551
0.6195	161.98	0.62_161.9800m/z			39.9872	58.3217	39.8922	37.2025	23.0382	10.2899	24.3218	13.57	11.2857	22.2361	25.4472	46.4285	35.3107	23.711	76.8205	15.577	33.6351	27.6661	22.2868	24.643	27.4016	63.9798	52.8764	18.8571	10.1486	31.9597	27.3891	41.3709	17.8206	23.7716	52.7211	70.5561	28.3758	80.223	15.9436	23.983
0.619517	164.929	0.62_164.9288m/z			116.401	137.241	160.522	127.534	101.502	111.595	100.904	92.7884	105.257	87.481	112.772	142.842	123.764	103.288	170.939	114.033	104.449	105.926	110.949	101.202	133.465	167.179	125.106	100.367	92.0861	93.9638	113.747	173.924	89.1532	99.7757	166.872	171.12	110.142	171.617	102.96	90.8106
0.6195	165.442	0.62_165.4421m/z			120.572	153.845	175.17	102.827	66.4105	90.3644	73.6472	91.785	61.7488	56.2261	87.3601	151.197	106.623	91.1023	106.676	94.7551	74.4402	88.5201	110.977	89.1098	101.72	145.513	109.237	76.928	178.125	102.644	97.2073	157.786	64.9587	81.8499	111.674	153.793	80.0711	261.776	123.482	82.5299
0.6195	169.47	0.62_169.4698m/z			96.08	91.9808	80.1568	59.3689	42.803	46.24	46.5773	36.4783	39.4512	46.0424	54.1027	105.051	78.2749	48.5783	63.1823	82.3453	48.547	61.5456	66.2442	50.31	62.5533	120.639	63.5708	50.3487	72.8205	76.9101	60.5778	120.403	40.3661	78.7779	103.785	77.8503	47.2049	138.729	56.7082	67.7552
0.6195	175.045	0.62_175.0448m/z			1623.45	1588.09	636.977	1478.29	1215.18	1247.78	1235.15	891.123	1105.38	1021.01	1246	1538.17	1236.16	988.371	3136.28	1093.53	1304.71	1078.8	1202.03	1021.12	1367.57	1875.72	1827.8	1137.93	559.54	874.06	1227.63	1724.21	978.819	988.13	1522.53	1622.5	1331.96	1184.6	519.353	917.647
0.6195	204.043	0.62_204.0425m/z			34.9005	30.3596		25.5235	11.902	12.4016	21.2255		17.8196	7.44276	10.3946	27.4162	8.2094	13.9005	39.5915	12.2987	30.0258	36.2163	31.6632	18.7374	30.5706		36.4107	8.92437			22.7181	10.9919	10.1242	31.2484		20.4586				22.4769
0.6195	208.928	0.62_208.9281m/z			640.335	892.76	651.674	667.149	381.232	534.139	382.854	357.062	360.816	327.259	489.411	815.614	710.874	523.575	720.101	586.123	521.106	532.784	553.204	427.343	728.239	786.846	646.047	397.43	648.738	438.616	633.602	938.183	339.821	452.623	789.315	859.316	553.477	1009.36	379.7	458.674
0.6195	215.105	0.62_215.1053m/z			84.1894	152.501		58.4108		163.558		46.7034			75.0432	145.179	183.186	91.0989		49.3806	36.1528	84.9401	94.0067	96.7086	200.731	190.46	48.0783	32.9271	461.938	33.2203	127.919	248.987		26.1607	258.751	252.366	126.774	18.7267	1.48123	30.863
0.6195	229.43	0.62_229.4303m/z			53.5357	65.4596	37.6829	45.8134	33.2785	52.0737	33.1846	30.4619	25.8037	23.7045	29.9117	69.903	70.0326	73.1052	36.5229	63.898	48.3085	40.5754	81.1341	56.0209	66.2153	97.7915	57.682	36.7028	76.2281	54.0329	73.0124	92.7023	27.2749	55.6321	108.385	78.6024	43.0684	109.144	24.2974	45.8601
0.6195	230.422	0.62_230.4222m/z			142.986	188.817	126.522	166.57	73.3667	117.348	96.2654	64.9707	72.3069	91.6795	69.6183	187.955	113.561	106.581	81.7121	167.189	108.273	128.83	105.81	108.918	183.022	222.098	166.638	111.757	146.112	120.502	142.298	255.682	80.965	107.469	176.85	204.776	111.459	233.583	79.0813	97.6084
0.6195	231.904	0.62_231.9042m/z			433.527	529.072	447.172	421.746	323.906	369.005	322.65	296.875	299.507	303.979	346.577	525.951	430.594	331.308	600.161	403.31	396.814	376.689	357.265	346.594	427.216	552.831	512.889	294.13	521.516	297.456	336.514	584.634	266.067	322.729	465.116	480.371	395.799	530.514	323.073	296.903
0.6195	235.943	0.62_235.9426m/z			279.774	242.935	223.867	246.974	139.956	184.234	179.038	137.305	146.022	137.668	198.396	259.907	258.042	206.576	189.645	224.427	205.405	184.41	213.089	204.74	242.071	237.624	282.182	185.063	286.686	147.656	223.605	224.854	131.649	177.988	214.999	191.619	226.607	243.033	178.665	132.351
0.6195	237.419	0.62_237.4193m/z			359.34	440.757	520.861	335.144	198.313	317.494	210.392	217.336	226.301	174.496	288.753	455.93	418.476	274.385	352.836	319.188	314.728	261.666	300.223	264.326	413.449	459.817	372.725	254.642	544.292	283.014	355.368	459.248	208.419	265.957	388.313	405.732	335.214	593.058	333.871	264.23
0.6195	242.954	0.62_242.9537m/z			3441.08	3386.72	526.103	3318.17	2473.03	2900.9	2608.29	1959.22	2449.83	2037.6	2874.09	3410.81	2964.85	2094.89	6171.24	2165.38	2940.56	2364.42	2636.45	2135.44	3199.64	2673.11	2867.81	2472.58	733.965	1400.16	2827.12	3404.55	2135.06	1816.38	3481.85	3575.68	2968.7	9042.81	462.41	1636.56
0.6195	251.42	0.62_251.4204m/z			409.647	439.789	488.39	385.317	224.59	339.508	246.052	207.728	229.63	198.252	294.296	447.826	401.74	304.838	377.284	332.941	268.514	268.358	317.075	284.512	408.543	433.893	403.782	270.953	510.93	253.231	339.745	456.753	205.19	261.493	415.089	417.143	372.652	635.202	341.665	250.793
0.6195	256.104	0.62_256.1036m/z			181.663	325.578	19.7939	207.801	16.5979	209.284	47.6533	59.3004	36.0029	21.5444	121.497	311.673	300.024	115.385	101.823	123.486	115.37	116.794	144.807	129.082	325.438	282.101	155.004	83.1081	386.928	50.6247	192.298	461.102	33.5379	81.0187	423.57	420.134	218.158	51.2186		46.5951
0.6195	257.936	0.62_257.9358m/z			1749.93	1913.31	996.848	1808.74	1119.03	1816.96	1193.6	1174.55	1200.41	1002.14	1611.54	1830.14	1902.52	1331.66	1698.86	1329.02	1590.17	1467.59	1485.44	1346.12	1909.14	1266.16	1194.25	1351.28	1482.85	986.958	1712.78	1759.91	1101.78	1130.7	1927.13	1792.07	1789.94	2100.74	714.944	1007.96
0.6195	258.928	0.62_258.9276m/z			2431.21	2818.38	2726.44	2529.99	1632.4	2257.24	1758.53	1717.68	1630.12	1497.72	2152.2	2750.74	2664.22	1945.34	2145.43	2072.47	2159.14	2021.77	2192.15	1939.12	2712.65	2756.59	2349.19	1798.55	3088.25	1665.21	2255.97	3048.88	1639.91	1787.01	2787.28	2814.67	2312.26	3890.41	1914.92	1650.59
0.6195	264.902	0.62_264.9018m/z			262.906	344.819	384.126	238.543	149.541	220.392	120.188	181.868	144.411	166.371	194.009	332.189	334.021	250.014	245.552	250.225	223.617	232.076	269.004	223.639	258.396	376.024	290.3	175.49	464.723	276.125	221.799	408.516	144.445	237.696	374.516	319.703	247.946	505.709	255.699	248.902
0.6195	265.912	0.62_265.9117m/z			233.116	289.439	302.005	231.082	156.86	211.357	172.583	149.963	139.508	97.8963	226.342	290.973	287.189	170.412	487.629	232.277	212.802	169.385	206.266	163.424	274.096	297.579	283.252	145.143	467.563	182.036	187.852	286.86	145.595	192.107	226.103	223.842	171.282	291.018	220.153	170.066
0.6195	276.948	0.62_276.9482m/z			1110.22	1238.55	914.059	1114.01	663.346	899.227	770.343	692.286	732.136	682.573	921.5	1268.23	1216.18	828.337	1068.7	897.582	919.871	865.543	936.089	769.16	1161.37	1195.77	1139.77	739.647	1052.59	761.744	979.184	1202.13	661.061	760.462	1039.77	1129.95	1005.83	1368.13	730.117	708.156
0.6195	278.419	0.62_277.4117n			251.878	320.436	94.1902	241.997	176.917	156.81	173.745	105.533	132.402	132.285	179.998	314.379	233.345	159.044	440.205	234.234	174.074	179.499	216.552	170.688	269.739	357.278	260.372	214.19	117.666	179.734	207.48	327.433	137.391	154.437	260.687	322.483	276.815	216.323	71.4613	180.973
0.6195	278.916	0.62_278.9165m/z			432.199	542.33	261.061	364.104	260.748	278.67	267.065	262.563	195.534	213.982	321.647	536.817	542.455	266.265	232.13	419.613	275.136	350.216	384.226	318.771	477.277	621.756	443.912	305.512	404.002	325.874	379.631	595.635	249.367	324.693	469.261	511.572	441.662	376.051	173.424	328.554
0.6195	279.913	0.62_279.9128m/z			591.297	793.521	995.731	604.046	358.768	554.977	454.656	370.304	396.65	321.292	516.678	800.01	706.92	501.335	728.337	550.747	509.508	488.724	558.363	479.814	703.989	925.348	764.783	440.374	2790.65	383.92	551.977	773.778	345.808	400.669	747.795	764.075	580.188	479.358	663.039	382.633
0.6195	311.408	0.62_288.4189n			273.033	361.704	84.4972	273.012	153.08	215.312	163.786	157.716	116.366	124.986	213.249	383.859	343.698	282.896	267.771	338.549	257.732	245.052	239.853	179.738	338.717	326.065	318.066	243.21	353.11	176.318	205.011	234.821	141.058	208.057	297.76	270.871	292.301	245.221	74.4565	181.449
0.6195	293.911	0.62_293.9111m/z			513.983	528.306	648.759	476.214	297.95	427.512	311.881	310.234	257.718	271.015	401.27	611.929	509.746	375.084	450.946	425.219	400.846	388.925	458.516	339.975	516.935	580.202	572.733	383.522	551.085	288.664	397.693	673.351	233.725	318.327	530.02	542.038	449.538	655.26	431.738	296.886
0.619517	294.893	0.62_295.9003n			1354.46	1477.63	1303.5	1328.02	982.326	1159.29	1153.41	946.8	1111.26	1010.53	1275.3	1391.95	1262.46	989.951	1343.62	981.458	1161.41	1057.22	1127.77	1092.12	1332.88	1356.57	1049.01	1071.27	620.329	955.129	1236.66	1347.72	900.819	1038.48	1257.63	1368.1	1184.96	1348.23	1104.93	963.423
0.6195	295.904	0.62_295.9035m/z			426.303	495.273	492.106	405.273	224.139	351.583	257.398	246.055	214.425	220.91	319.137	469.42	455.566	330.03	420.86	370.934	346.944	305.852	403.782	316.938	427.474	455.917	420.944	281.169	579.351	304.777	368.835	496.128	217.049	320.462	391.435	432.65	401.507	593.232	359.835	310.087
0.6195	302.399	0.62_302.3990m/z			282.063	357.57	282.504	298.699	154.161	295.906	174.631	215.934	193.494	158.07	263.207	347.24	364.613	249.71	232.381	252.136	242.779	239.068	264.067	269.445	363.334	300.285	227.863	220.884	506.519	194.522	292.632	402.393	198.235	218.839	391.984	351.599	312.2	572.715	192.362	188.67
0.6195	306.918	0.62_306.9178m/z			572.392	787.137	804.597	623.642	394.854	411.119	406.953	341.029	349.364	378.239	452.314	734.501	649.921	464.754	557.4	592.295	593.774	462.43	523.525	450.561	688.793	773.15	595.931	463.028	799.444	431.711	518.565	826.643	368.392	441.911	725.197	677.315	616.604	1324.55	553.053	387.488
0.6195	309.413	0.62_309.4133m/z			294.109	333.414	112.386	374.347	104.166	370.054	183.616	198.744	196.015	130.238	288.883	324.516	480.889	310.133	84.8728	277.902	243.013	291.22	347.55	307.772	374.656	285.141	323.461	216.28	349.082	191.474	338.832	274.898	163.315	187.982	326.299	262.2	417.115	216.413	84.5591	176.659
0.6195	294.411	0.62_311.4138n			1527.96	1888.77	273.007	1464.15	887.467	1366.84	1020.49	906.596	857.55	846.037	1244.52	1863.92	1654.22	1078.73	1093.55	1154.11	1215	1163.67	1267.21	1142.35	1607.55	1916.59	1624.15	1073.49	695.601	774.95	1424.95	2102	862.197	930.022	1831.98	1909.89	1426.72	789.874	215.672	828.615
0.6195	320.412	0.62_320.4122m/z			106.018	154.399	36.5513	105.711	84.5193	60.465	95.855	73.276	75.2798	63.2911	107.001	154.039	81.1913	96.8304	87.1493	98.5374	123.1	93.931	126	92.7074	123.56	197.582	121.779	93.8183	77.3707	45.6832	67.3247	162.476	52.0579	43.4483	134.783	99.8761	95.106	105.076	17.6163	78.6829
0.6195	325.419	0.62_325.4186m/z			166.962	210.065	46.2551	166.348	124.085	73.0571	99.9454	61.9793	88.9858	66.9404	83.9097	182.033	142.079	88.3636	238.686	140.925	131.934	108.655	107.352	130.705	107.174	209.302	165.954	110.818	71.5479	94.7707	141.415	191.749	85.941	94.2166	133.588	139.474	128.052	135.003	17.2549	84.7203
0.6195	336.233	0.62_336.2329m/z			166.985	256.219	173.786	172.255	38.6931	116.666	52.6707	88.059	77.7207	29.4708	113.134	280.92	222.397	152.618	111.545	160.388	124.552	102.579	131.245	84.7432	177.079	335.904	201.423	61.0848	135.467	67.1042	102.37	352.287	63.1633	76.4544	286.764	285.597	199.457	287.719	29.3554	85.2461
0.6195	353.142	0.62_353.1418m/z			449.697	447.844	385.673	389.278	186.392	312.245	273.957	248.781	207.654	135.304	273.118	367.623	505.702	241.228	332.666	416.666	272.322	194.397	268.21	235.787	476.441	430.34	392.35	149.322	352.708	387.51	502.399	541.746	240.587	422.563	410.575	369.359	459.398	745.495	266.523	381.403
0.6195	387.128	0.62_387.1276m/z			218.676	252.522	223.939	195.938	127.358	187.773	113.938	95.8002	110.91	111.756	142.728	262.586	170.901	154.871	136.662	151.803	120.723	168.567	203.362	130.222	210.394	265.525	238.317	138.681	269.5	111.789	202.708	318.746	115.002	103.543	197.899	221.914	116.592	323.151	172.3	75.1173
0.6195	391.87	0.62_391.8700m/z			2443.67	3070.62	1185.3	2499.94	1448.8	2262.35	1619.36	1522.99	1493.49	1346.55	2062.05	2917.01	2571.97	1771.08	2817.77	1871.59	2014	1903.28	2080.02	1856.91	2820.68	3337.74	2826.77	1762.51	1888.34	1260.86	2295.01	3466.4	1421.77	1449.04	2889.37	3223.33	2375.35	2124.45	680.059	1318.9
0.619517	408.876	0.62_408.8760m/z			204.802	251.172	227.728	207.663	161.67	157.157	174.621	126.067	157.019	137.453	165.584	250.487	181.536	139.765	244.494	150.87	178.03	142.967	162.001	160.737	220.316	229.188	197.125	165.124	121.923	141.568	179.177	236.103	135.88	134.993	205.806	225.511	180.667	249.4	155.617	125.483
0.619517	416.919	0.62_416.9190m/z			130.425	133.2	137.302	114.723	66.7192	83.0684	80.2364	56.8259	78.1391	67.4552	88.3596	129.124	114.14	73.7684	174.807	87.5235	87.0227	88.0583	108.852	63.5168	109.653	151.583	144.238	84.5047	83.1616	72.5675	96.9101	187.544	65.3645	83.6291	124.424	131.713	103.047	157.91	79.3422	69.3391
0.619517	433.901	0.62_433.9006m/z			23.1786	28.5924	34.8665	23.2881	11.4178	22.0052	16.856	7.17705	1.37282	12.6076	20.0298	36.8953	24.7665	11.5099	34.3349	9.75969	19.3	19.4332	18.2154	9.50587	29.3678	37.2559	26.677	12.8226	31.9939	5.2589	13.9119	36.9554	13.4411	3.69427	29.86	32.7399	30.772	42.3395	11.5959	13.782
0.6195	453.188	0.62_453.1883m/z			73.6872	146.419	51.802	26.6162	13.2863	23.9924	8.6263	21.1552	7.10312		41.7604	85.6394	113.422	57.8608	41.7039	39.5224	22.0751	21.5128	75.1164	48.7654	75.0856	104.012	66.8382	16.4079	102.754	13.7798	75.2855	147.346	23.9604	11.9306	98.9712	146.026	70.3405	184.486	7.89395
0.619517	538.838	0.62_539.8457n			373.256	454.074	387.083	380.713	285.733	342.252	296.45	239.602	290.286	251.443	341.786	490.679	361.834	274.234	437.111	287.478	318.26	285.007	324.455	288.943	401.908	395.618	322.878	311.035	267.718	257.133	349.265	419.003	266.648	263.019	368.445	401.414	338.155	438.037	299.264	242.775
0.619517	554.825	0.62_554.8247m/z			443.051	576.616	396.03	467.397	316.481	372.726	346.454	295.462	303.358	298.619	374.481	598.057	445.855	350.75	442.204	356.881	353.348	327.691	382.137	363.871	508.702	408.792	337.126	335.977	270.977	310.383	402.904	425.207	289.202	317.643	394.585	429.626	409.108	464.076	354.205	299.347
0.619517	581.816	0.62_581.8158m/z				3.77869	25.9468	2.29297	3.29559	1.6636					2.19635	16.8401	4.89481	4.504	15.0477			2.89755	4.31326		16.2286	11.4857	3.73099	3.42831	31.246	2.08801	5.38483	15.8535			10.0408	19.0934	4.16467	15.8628
0.619517	582.815	0.62_582.8148m/z			4.51611	11.5836	30.8049	14.2479		3.24744	5.8002				5.30869	15.4789	6.81061		22.7797	10.4393		8.22516	8.54144	5.55862	13.0511	14.7948	7.58914		41.1195	2.47842	7.77881	46.6139			11.9594	19.2916	10.0995	46.4954
0.619517	636.801	0.62_636.8014m/z			1022.26	1407.17	1498.37	1122.44	755.653	1060.85	833.234	872.759	851.753	788.298	1065.71	1334.01	1178.88	1000.45	1358.03	985.629	878.602	967.683	1011.52	1090.81	1208.55	1256.4	1034.22	884.72	1294.2	757.239	1006.34	1492.71	783.599	777.925	1266.73	1394.49	997.409	1537.9	997.338	767.667
0.63665	1052.71	0.64_1052.7051m/z			821.521	888.45	892.191	919.027	644.906	1001.98	634.588	676.275	849.912	629.133	887.553	910.022	956.829	659.045	1073.61	585.786	768.409	731.715	653.971	604.594	879.447	967.885	784.659	742.96	185.524	658.968	841.658	925.346	707.734	650.119	1073.95	1211.61	870.536	1053.56	673.904	616.107
0.63665	1053.71	0.64_1053.7087m/z			494.996	570.934	567.226	584.5	369.921	630.888	412.585	441.086	572.281	413.574	590.696	583.877	606.525	430.135	597.176	369.61	517.831	469.957	404.361	427.958	555.267	602.537	472.868	499.291	140.494	427.885	541.103	574.896	404.7	435.27	662.893	717.886	566.973	664.588	451.688	395.433
0.63665	1054.75	0.64_1054.7503m/z			1381.64	1664.01	1955.26	1492.68	971.169	1380.67	1051.67	1023.98	1214.02	944.449	1385.62	1960.17	1544.88	1169.29	2085.25	1369.75	1257.17	1308.94	1264.49	1184.61	1487.69	1877.05	1535.91	1152.32	1621.87	981.452	1294.59	2276.48	1056.31	1042.56	1889.28	1989.83	1389.26	2142.46	1155.78	928.809
0.63665	1068.68	0.64_1068.6828m/z			1879.67	2319.05	2430.01	2239.78	1426.76	2440.18	1496.25	1801.38	1914.9	1482.26	2134.01	2305.82	2526.93	1862.32	2210.81	1620.07	1800.68	1898.94	1801.25	1851.54	2382.16	2206.13	1743.95	1826.36	1049.1	1601.68	2143.45	2411.98	1699.52	1608.81	2695.77	2791.05	2159.12	2886.78	1832.62	1615.84
0.63665	1084.73	0.64_1084.7323m/z			1004.48	1233.4	1493.17	1123.36	763.269	1160.52	786.518	917.075	877.404	782.648	1112.21	1203.52	1231.14	960.081	1265.58	828.286	894.366	977.426	942.052	1024.28	1271.59	1383.82	1099.51	931.942	832.036	778.372	1046.17	1486.56	815.094	816.492	1481.1	1514.99	1081.95	1737.72	962.992	768.147
0.63665	151.035	0.64_109.0016n			10207.6	10347.1	3625.41	9892.41	5958.59	8782.41	6344.01	5228.92	6306.16	5399.84	7647.89	10949.7	7558.74	5508.28	21647.6	5674.89	7636.23	6010.86	6983.88	5946.56	9104.24	12249.6	11000.7	6648.47	3490.38	3487.35	7345.92	11924.5	5490.27	4367.38	11649.8	12480	8276.29	6678.33	2406.31	3958.08
0.63665	1126.18	0.64_1126.1812m/z			50.055	102.526	118.095	100.51	33.3983	124.097	39.8067	70.4286	98.5169	17.2344	108.73	79.4344	111.018	47.363	76.6248	24.4172	65.8313	71.9828	64.2204	85.0281	111.341	92.7889	54.5405	63.2128		54.2182	98.7091	105.297	29.821	48.209	151.723	139.971	104.348	122.615	53.3205	47.5661
0.63665	1134.17	0.64_1134.1720m/z			12.7929	52.7111	91.6167	17.9872		57.3977	13.1339	31.6318	38.3053	11.5694	52.0591	38.2078	55.0651	49.1277	56.8864	13.9124		54.9015	22.8185	25.2909	68.3747	22.6647	18.2629	17.8492	12.2593	28.6349	49.8814	39.9197	19.5923	19.4802	68.5613	58.6428	43.4949	82.9158	37.7672	29.6206
0.63665	1182.66	0.64_1182.6623m/z			527.442	600.776	569.814	597.341	429.774	696.181	435.578	444.1	557.748	430.488	576.15	591.517	651.049	469.153	628.305	399.466	497.171	488.019	472.015	456.293	601.071	613.232	498.317	492.86	133.195	446.034	617.147	618.107	475.078	452.205	694.024	758.249	579.874	722.456	473.559	399.845
0.63665	1185.17	0.64_1185.1675m/z			17.4048	23.9591	41.8188	25.782	9.04144	16.9875	7.18243	7.48273	34.4763				16.4974	16.9492	9.57257			21.9172				23.9802	8.26569				38.2397	19.0811	14.975	23.0257	20.6739	41.9703	30.3096	39.2186
0.63665	1191.16	0.64_1191.1567m/z			14.0016		42.5066	8.97882	7.00989	54.7519	13.9859	10.3599	7.72729		34.9615	17.7401	50.0111	28.0606	43.6879	7.8316	16.8008	11.5648	17.4465	19.6717	37.9345	22.6621	5.55859	26.0342			15.6951	29.7903	9.3783	21.96	65.3284	9.30222	23.1752	54.0533	25.8633	10.712
0.63665	1198.64	0.64_1198.6436m/z			643.15	807.014	793.283	786.21	490.686	847.326	507.445	672.551	691.06	510.533	764.22	787.926	885.582	688.852	706.015	545.778	642.709	683.512	627.589	688.919	857.291	716.122	568.953	645.012	407.081	594.02	769.193	789.69	597.444	540.809	908.289	911.508	755.677	971.754	671.987	567.091
0.63665	126.099	0.64_126.0989m/z			1507.7	2226.83	1596.6	1615.47	454.648	1484.2	582.336	580.638	563.107	475.239	1070.35	2381.4	1907.35	920.524	1644.28	1098.81	1012.97	961.648	1227.72	988.993	1996.27	2565.19	1795	775.273	1866.9	639.598	1414.46	2755.69	506.054	663.596	2396.25	2536.86	1570.28	2392.97	640.038	607.496
0.63665	141.999	0.64_141.9987m/z			87.0935	92.3963		117.191	88.9879	113.295	82.7339	88.3261	103.722	89.6809	81.8821	100.194	107.074	120.174	241.634	66.6764	111.867	82.7802	97.1414	111.916	128.955	212.254	118.059	101.98		35.039	116.037	127.752	116.621	37.4092	119.805	190.439	62.3045			46.1743
0.63665	178.947	0.64_178.9474m/z			470.827	544.299	641.587	494.547	378.505	499.287	416.76	423.022	452.073	394.498	486.65	551.499	527.96	431.564	621.975	412.205	431.495	453.891	454.973	458.21	524.121	620.414	539.628	440.907	382.256	398.021	477.898	684.06	406.871	407.957	632.831	653.469	475.575	691.938	452.923	387.011
0.63665	199.081	0.64_199.0808m/z			2634.38	3018.76	17.0786	2528.08	1480.94	2401.13	1594.84	1288.95	1629.8	1336.92	2092.67	3165.74	2192.76	1467.92	4914.09	1476.14	2088.18	1688.77	1965.08	1545.18	2646.08	3796.95	2972.19	1756.13	236.08	690.306	2131.77	3869.55	1352.47	1021.67	3612.58	4115.77	2378.74	846.533		904.894
0.63665	206.931	0.64_206.9313m/z			242.636	222.498	91.2628	203.887	157.101	193.965	155.656	149.436	162.144	138.991	167.439	253.464	205.458	148.058	299.75	147.291	175.008	179.789	177.981	167.569	221.594	274.904	253.451	160.895	99.7791	117.224	166.209	276.328	147.971	113.404	246.274	246.765	207.855	36.6694	70.9306	120.672
0.63665	215.18	0.64_215.1797m/z			2377.74	3593.01	201.104	2692.25	932.564	3075.88	1170.1	1778.03	1354.98	1041.96	2249.15	3724.19	3833.27	2425.58	820.102	2315.62	2101.98	2407.47	2672.67	2466.77	3961.22	3653.67	2508.21	1866.27	2389.16	1338.38	3014.99	4426.54	1343.01	1545.94	4277.21	4301.08	3097.08	1286.78	70.8746	1462.28
0.63665	198.94	0.64_215.9437n			152866	155481	9568.07	152390	113622	155710	115379	109144	125186	105082	139235	152089	131199	109222	234782	94304.5	139641	118488	124669	112291	149775	180205	167560	123505	29243.4	59615.6	133793	173082	110643	77005	178898	189637	143479	34343.8	8017.25	73124.8
0.63665	218.911	0.64_218.9107m/z			12304	14158.6	4461.74	13059.8	8318.22	14276.7	8624.34	10124.3	9860.24	8299.89	11772	14214.6	13540.1	10835.4	10169.1	9383	11699.8	11361.6	11788.4	10982.4	14680.7	14698.9	12452.3	10511.8	8423.11	6662.53	12614.7	16704.7	9255.31	7670.89	16466.9	16685.8	12937.5	7518.69	3233.64	7499.3
0.63665	229.937	0.64_229.9373m/z			294.807	332.437	215.319	265.169	147.633	233.223	199.893	160.418	160.7	146.192	246.219	334.235	298.068	202.049	344.218	216.889	234.518	225.242	225.109	227.307	281.262	340.922	311.373	215.235	452.312	180.886	236.322	371.585	176.265	178.272	338.476	359.885	274.176	348.884	154.579	194.468
0.63665	214.918	0.64_231.9211n			249381	288597	89565.9	267829	172702	296219	183512	218169	207377	174315	248546	277344	286172	233371	190120	200481	245611	238088	244740	236718	301409	309097	266129	220950	168010	142665	265084	319711	194247	164918	328976	330781	274804	141510	68398.6	160829
0.63665	239.966	0.64_239.9663m/z			91498.9	97027.8	5121.34	92754.4	60894.2	92512.3	63072.3	58560.2	67923.9	55850.4	80467.1	95886.4	79219.1	60650.1	152877	53187.2	79674.7	66853.9	71651.5	62782.7	90993.1	114478	101824	69052.2	15753.5	30821.5	78946.8	112752	58786.7	41353.9	114158	121469	85771.1	26050.4	3981.85	38261.1
0.63665	255.943	0.64_254.9362n			42675.6	53103.7	18460.5	46459.4	24789.8	50176.2	27094.5	32058.9	30582.3	24766.6	40118	51841.4	50911.5	36511.2	35081	32728.6	39035.8	37664.2	40147.9	37765.4	53748.7	56914	46499.1	33896.1	33060.6	21364.7	44772.7	60757.7	27995.6	25016.5	61401.1	61594.5	47356.6	30699	12449.1	23665.2
0.63665	259.94	0.64_259.9398m/z			3319.82	3947.74	1449.66	3577.75	2135.47	3630.58	2290.94	2325.33	2367.44	2021.24	3186.97	3838.57	3787.28	2717.77	2878.79	2548.98	3028.58	2728.6	3168.87	2732.57	3913.66	3992.52	3582.95	2630.68	2317.9	1750.03	3343.69	4105.46	2153.57	1964.94	4190.37	4066.48	3486.87	2716.33	1042.01	1843.28
0.63665	305	0.64_262.9663n			2176.45	2384.86	1153.9	2121.8	1410.33	1872.34	1468.09	1240.07	1449.93	1287.85	1824.93	2418.72	1963.08	1358.33	3364.35	1592.77	1764.17	1529.91	1723.65	1413.71	2142.76	2578.32	2229.55	1546.01	1158.15	1049.23	1915.75	2674.93	1301.78	1243.8	2398	2609.14	1894.03	1317.57	814.561	1162.74
0.63665	278.911	0.64_279.9182n			377.476	446.676	524.472	406.97	311.278	367.48	330.272	283.971	334.172	299.195	382.695	462.445	385.942	337.569	570.808	312.619	355.878	329.894	366.586	352.924	396.053	533.909	421.897	345.625	292.632	272.698	368.317	582.841	293.546	289.4	505.998	542.661	356.903	597.95	349.861	273.397
0.63665	292.42	0.64_292.4204m/z			638.234	861.86	72.401	688.527	376.977	728.141	418.794	467.581	387.698	334.768	594.171	897.846	844.955	481.534	485.727	469.547	567.5	545.036	536.643	537.719	798.924	959.253	682.432	502.559	253.768	294.131	707.5	1126.4	381.727	348.664	1066.34	1021.65	716.414	417.807	40.184	317.305
0.63665	293.422	0.64_293.4221m/z			326.134	407.597	73.0887	255.44	147.329	290.645	194.723	185.805	189.017	170.268	244.41	392.169	348.513	231.072	187.93	218.086	250.468	234.023	260.7	236.107	335.416	400.017	329.744	205.183	161.348	139.652	264.726	410.261	170.433	162.838	424.351	378.058	291.759	238.235	42.8541	149.164
0.63665	300.409	0.64_300.4091m/z			776.849	1179.19	335.965	919.97	414.843	1092.48	473.39	651.28	581.103	466.653	800.927	1217.19	1180.73	865.204	312.004	711.649	729.494	769.513	889.15	820.378	1196.79	1233.44	856.216	649.572	909.353	485.652	950.695	1486.24	490.43	569.119	1361.48	1326.36	1063.51	829.299	209.746	548.839
0.63665	304.913	0.64_304.9135m/z			20954.9	25731.3	31710	23394.9	16353.7	24444.8	17645.4	19898.7	20304.7	16759.1	23040.5	25372.4	25910	21649.6	28436.9	19856.1	20697.5	21986.4	21583.1	21913.5	25686.3	28655.2	23964.1	20332.3	22738.5	17932	22610.8	32517.2	18507.9	18231.1	30666.7	31513.1	23027.9	34775.2	21104.9	17843.1
0.63665	308.906	0.64_308.9058m/z			870.505	1050.72	1295.74	962.004	679.936	979.965	719.027	802.769	832.253	688.11	918.739	1037.42	1042.29	876.032	1175.21	807.783	824.008	888.289	873.223	871.906	1013.56	1182.64	994.347	819.606	922.842	738.777	907.857	1341.78	746.029	749.722	1249.65	1252.08	902.928	1446.27	823.181	728.411
0.63665	343.403	0.64_320.4141n			1105.67	1438.57	242.186	1202.57	672.862	1088.14	725.001	730.267	644.94	648.402	1002.44	1387.32	1410.14	988.122	985.01	972.494	972.621	1020.32	1044.27	922.313	1389.34	1466.08	1297.81	847.672	736.215	653.745	1127.28	1581.16	735.514	733.16	1460.9	1430.58	1175.56	927.521	195.121	727.359
0.63665	321.893	0.64_321.8932m/z			849.392	1035.89	492.537	842.666	504.412	700.684	595.79	565.658	557.555	528.426	680.233	992.058	955.567	690.237	573.617	759.18	754.987	727.424	792.568	674.639	977.557	896.973	745.316	664.678	682.485	581.861	833.207	1195.46	530.529	620.053	1044.56	1006.78	851.399	889.353	320.769	592.805
0.63665	305.416	0.64_322.4194n			529.485	695.605	248.911	416.948	276.031	431.212	308.396	255.546	273.689	255.211	378.841	638.333	554.851	366.567	470.305	460.321	405.395	379.685	439.93	418.553	546.335	541.295	563.929	322.615	456.805	318.799	389.595	616.55	241.122	335.805	550.177	553.838	507.249	464.5	175.694	320.781
0.63665	337.902	0.64_337.9019m/z			876.695	911.762	498.421	810.448	547.627	612.666	600.135	479.771	583.158	459.838	685.799	955.053	645.316	505.981	2433.55	504.421	732.598	607.45	661.462	480.717	874.759	995.58	940.146	553.872	498.531	362.847	671.158	1024.2	504.523	387.31	894.996	934.89	663.435	418.733	352.028	407.333
0.63665	342.402	0.64_342.4019m/z			933.381	1203.82	86.2463	978.193	549.856	832.779	613.313	593.03	614.571	512.166	838.325	1203.76	1101.96	693.755	772.127	736.898	828.229	808.787	859.919	798.9	1189.25	1263.29	1023.52	705.209	418.147	496.567	872.733	1420.23	566.622	561.762	1203.18	1235.34	844.936	666.228	73.8184	521.287
0.63665	345.061	0.64_345.0614m/z			351.922	615.813	13.4448	409.915	51.2867	516.899	69.6225	196.862	108.627	61.0076	322.577	669.364	638.572	334.444	43.0679	297.211	269.534	309.861	377.729	333.069	694.02	619.167	332.781	216.912	530.424	113.093	476.174	954.544	110.494	156.495	846.84	930.462	471.872	36.4723		134.845
0.63665	351.401	0.64_350.3932n			2216.21	2507.35	368.605	2104.71	1323.56	1807.21	1421.98	1216.92	1175.04	1186.35	1729.39	2450.79	2298.57	1426.36	3436.44	1603.59	1804.22	1608.77	1782.22	1539.16	2415.64	2824.58	2335.55	1536.59	1174.22	1029.54	1820.4	2744.22	1203.59	1199.9	2577.37	2510.93	2167.39	1182.31	255.33	1128.39
0.63665	359.395	0.64_359.3945m/z			2244.79	2455.39	369.504	2276.74	1337.52	1941.43	1479.87	1246.12	1332.83	1192.59	1788.18	2574.39	2144.82	1516.97	2927.13	1519.44	1786.8	1649.06	1810.33	1532.26	2381.52	2845.27	2457.35	1448.45	1003.74	980.225	1919.49	2785.6	1197.85	1187.27	2599.86	2771.89	2115.31	468.601	241.279	1094.74
0.63665	363.391	0.64_363.3907m/z			222.215	309.328	37.9162	240.381	148.5	181.348	173.843	141.487	134.042	116.752	191.868	305.654	267.63	203.368	352.685	183.243	212.283	205.836	213.771	171.269	250.073	296.63	219.52	144.74	120.503	131.212	205.872	284.377	111.222	152.558	277.161	276.658	214.198	138.092	40.0099	147.51
0.63665	367.385	0.64_367.3853m/z			455.271	660.934	157.489	523.808	237.969	639.249	299.551	417.132	325.005	243.937	482.654	660.958	729.251	446.588	164.973	418.291	498.002	484.676	555.329	508.659	758.2	640.579	535.267	407.38	479.496	252.28	621.462	713.426	325.504	299.987	735.258	710.343	666.623	434.841	49.1289	277.623
0.63665	374.389	0.64_374.3885m/z			471.535	531.934	81.9582	521.296	239.707	647.356	233.591	377.953	283.096	270.559	488.349	447.621	655.887	427.097	282.662	383.548	466.946	437.177	478.003	453.107	602.144	408.044	508.61	361.69	394.594	231.586	505.532	446.349	294.59	258.785	563.237	434.174	570.89	194.145	71.0339	243.232
0.63665	375.394	0.64_375.3939m/z			199.994	183.469	19.2479	120.362	96.0961	231.686	121.734	110.857	143.077	118.704	178.53	123.94	235.195	133.508	308.24	128.076	93.7365	156.182	171.779	153.52	215.642	90.2161	189.993	139.689	144.415	66.3095	206.158	112.776	75.4859	91.9811	163.199	53.5608	234.735	70.1287	23.7865	84.9242
0.63665	376.389	0.64_376.3889m/z			3757.16	4328.42	641.531	3924.1	2263.11	3505.3	2427.87	2273.4	2411.66	2218.89	3193.99	4302.1	3995.65	2689.61	3892.11	2780	3308.76	2896.28	3150.19	2855.22	4082.46	4936.9	4039.28	2796.84	1515.57	1599.18	3504	5000.56	2225.24	2041.03	4631.76	4841.71	3766.43	1380.5	344.079	1907.74
0.63665	379.393	0.64_379.3935m/z			997.715	1062.99	424.515	1023.95	524.054	739.812	704.386	533.954	559.98	522.792	724.844	1134.01	975.322	780.818	1276.65	733.802	676.562	651.582	801.624	730.498	1026.48	1309.69	1183.23	717.882	610.038	515.855	857.697	1185.12	596.568	545.745	1100.39	1080.01	724.398	642.786	267.328	487.284
0.63665	385.9	0.64_385.9002m/z			7679.57	9754.55	1768.75	8454.73	4359.38	9323.93	4664.14	5440.5	5348.14	4170.09	7115.57	9547.64	8995.23	6108.05	9762.74	5293.52	6985.18	6448.46	7045.75	6422.66	9739.37	10680.3	8700.42	5894.03	4373.55	3022.87	7966.6	11363.5	4694.02	3831.71	11844.6	11757.5	8680.32	4305.53	1135.62	3651.66
0.63665	392.894	0.64_392.8941m/z			73.1153	89.6778	113.407	76.6427	61.5538	61.1165	61.9455	46.887	71.6482	61.8795	66.9322	99.1792	66.7063	49.5573	128.239	54.0963	62.7646	46.4081	58.1142	57.382	58.9501	122.35	98.6857	57.7589	38.4091	47.445	68.991	111.426	61.0723	51.781	97.2844	105.008	63.0258	112.512	58.9754	50.7413
0.63665	430.364	0.64_407.3751n			1835.44	2678.71	148.941	2181.21	977.582	2780.96	1061.4	1707.32	1420.22	992.292	1937.74	2614.81	2995.66	2021.6	984.994	1605.8	1907.1	1981.45	2103.39	2070.75	2979.85	2704.16	1924.17	1700.98	1567.26	869.615	2421.7	3083.28	1299.84	1140.15	3288.67	3181.26	2440.64	991.602	80.1243	1080.49
0.63665	409.855	0.64_409.8545m/z			2401.48	3427.73	433.868	2854.78	1515.2	3656.5	1689.34	2715.28	2086.96	1542.02	2655.54	3263.13	3774.13	2976.96	1371.16	2321.1	2544.06	2887.15	2852.21	2823.11	3826.14	3574.3	2439.54	2413.45	2461.54	1454.85	3289.98	4346.45	1861.9	1712.22	4245.51	4340.5	3187.94	1496.12	322.375	1742.67
0.63665	421.865	0.64_421.8652m/z			1561.82	1734.51	330.479	1590.6	1019.91	1457.52	1088.8	1017.49	1111.17	940.953	1342.92	1602.55	1444.11	1087.59	1911.97	976.465	1389	1146.67	1302.68	1146.2	1652.27	1624.81	1444.3	1235.68	558.143	588.764	1388.69	1809.6	1060.77	758.186	1739.9	1899	1411.21	776.33	237.698	720.575
0.63665	428.854	0.64_428.8544m/z			1969.47	2246.32	276.425	2041.67	1430.17	1997.97	1444.35	1416.72	1452.2	1251.39	1835.02	2179.62	2175.88	1491.21	4757.41	1490.77	1881.67	1633.44	1660.6	1605.78	2140.97	1569.25	1374.4	1572.89	1181.16	1163.49	1852.95	2607.01	1385.95	1233.53	2583.53	2662.29	1981.05	1657.91	195.47	1178.84
0.63665	434.536	0.64_434.5361m/z			110.925	199.404		142.604	30.5037	241.045	50.4689	86.5903	98.3718	58.7123	124.551	211.779	197.185	143.107		115.328	141.328	149.035	179.225	123.609	231.801	292.442	115.298	104.491	56.5526	48.7294	134.358	317.317	58.133	55.2544	308.118	288.205	190.25			47.0989
0.63665	435.203	0.64_435.2034m/z			210.819	244.617		244.533	75.5715	284.425	71.9652	144.95	145.101	87.6788	162.996	214.248	254.533	193.222	32.2715	143.543	100.487	189.703	173.269	155.034	370.544	355.203	63.3836	154.69	72.7379	50.4248	248.297	323.035	58.0145	56.0104	348.546	422.959	219.429			90.8033
0.63665	437.858	0.64_437.8584m/z			1991.9	2218.89	530.902	2067.08	1347.03	2256.6	1316.5	1499.18	1391.58	1197.17	1807.85	2187.76	2097.67	1624.93	2297.6	1448.11	1807.24	1735.78	1806.77	1653.69	2356.49	2404.84	2044.88	1609.22	1422.7	979.093	1987.2	2274.14	1351.15	1188.59	2379.02	2517.84	2078.87	796.846	355.776	1072.06
0.63665	440.534	0.64_440.5340m/z			119.5	215.095		225.809	23.4514	234.619	38.0088	138.637	66.5235	59.6753	170.922	270.852	222.598	180.378	8.14397	120.027	144.927	178.764	139.412	180.858	318.191	134.219	96.3322	105.497	115.392	53.9755	232.086	215.875	61.8132	88.4978	271.84	214.122	241.888	93.3892		79.2875
0.63665	441.368	0.64_441.3681m/z			1749.42	2017.61	131.012	1775.86	961.118	1807.94	1129.97	953.113	1098.87	901.073	1442.61	1981.06	1775.67	1156.6	1723.12	1203.89	1542.46	1204.22	1463.75	1230.2	1924.29	2083.71	1804.56	1157.2	443.128	651.753	1560.01	2168.7	934.102	831.893	2103.88	2030.1	1684.72	639.511	61.8492	742.991
0.63665	446.532	0.64_446.5316m/z			69.4254	102.659		121.527		109.247	34.031	65.0389	45.6551	23.0393	65.2561	103.587	182.065	126.935		94.0891	57.2215	95.6301	171.544	142.206	178.404	59.0555	80.585	61.5469	86.4113	49.545	110.608	78.2421	41.6355	65.8328	190.277	164.565	113.49	88.2284	5.54739	45.0442
0.63665	446.867	0.64_446.8665m/z			123.558	166.197	183.624	122.486	102.703	118.92	95.0423	95.5553	91.138	82.5956	116.53	176.33	157.849	103.858	166.285	110.825	96.2816	106.136	127.173	119.862	138.767	146.72	127.1	103.817	228.976	87.2729	112.581	199.376	91.2431	77.6267	156.469	181.565	116.798	202.875	110.665	81.3274
0.63665	448.207	0.64_448.2071m/z			182.361	360.426	7.50587	263.151	32.1178	311.526	98.5947	157.067	67.225	25.3817	210.103	433.512	369.436	192.421	40.9041	145.414	213.011	198.133	236.855	225.014	459.885	382.404	187.915	100.321	102.893	91.5571	252.062	468.595	69.6564	71.5356	595.236	521.186	349.426	89.465		101.176
0.63665	448.848	0.64_448.8481m/z			2629.31	2989.17	1163.97	2635.6	1597.73	2636.93	1676.89	1774.87	1790.41	1479.05	2242.04	2965.24	2950.2	1946.62	3462.96	1998.01	2300.94	2035.34	2277.86	2011.58	2956.8	3006.47	2542.19	1904.97	1942.2	1364.77	2381.94	3493.5	1712.17	1586.03	3423	3533.79	2600.08	4928.76	821.219	1448.22
0.63665	449.36	0.64_449.3603m/z			2292.32	2901.56	378.585	2338.22	1372.89	2412.37	1422.1	1457.81	1452.7	1218.64	2003.1	2703.31	2543.63	1729.26	3050.19	1626.32	2036.95	1794.23	2042.78	1766.38	2625.83	2992.76	2512.27	1664.86	1112.35	972.64	2205.4	3072.58	1326.85	1248.63	2997.98	2968.95	2347.84	1502.81	231.681	1155.16
0.63665	453.535	0.64_453.5346m/z			190.597	234.094	4.94592	209.649	34.0481	241.264	30.6628	138.833	80.8176	95.6834	194.554	218.22	355.066	226.901	17.4745	159.697	194.587	199.557	154.879	187.533	283.465	228.47	152.286	146.677	129.378	68.4682	261.762	352.709	61.0204	94.3494	329.135	297.646	307.967	87.9906		71.4461
0.63665	434.872	0.64_453.8898n			8557.56	11315.9	14585.3	9783.11	5947.98	10443.2	6561.49	8167.46	7937.84	6245.23	9543.78	11253.4	11391	9125.06	12020.2	8322.4	8248.16	9190.56	9173.67	9263.01	11533.7	12387.3	9849.17	8138.33	12161.9	6929.83	9464.71	14818.7	7174.18	7123.88	13669.7	14003.5	9639.44	16321.5	8842.32	6965.91
0.63665	438.861	0.64_457.8792n			773.109	1014.53	1272.99	854.817	538.92	863.74	629.702	706.499	699.08	584.444	810.781	1046.67	969.594	797.97	1118.62	747.659	731.012	805.881	788.769	805.211	988.162	1137.71	889.841	705.788	1133.46	618.153	808.442	1352.42	629.917	644.911	1175.34	1267.65	838.214	1448.78	814.034	631.638
0.63665	461.882	0.64_461.8818m/z			2.41531	13.7692	18.8977	7.21686		3.63071	4.05194		5.58949		4.65231	11.2462	11.9203		18.1163				5.9695	1.50455	2.05952	12.9131	8.72958		4.63405		4.12268	29.6353		4.18114	2.28748	20.1187	7.11205	25.2901
0.63665	466.191	0.64_466.1907m/z			88.3025	187.808	45.9385	135.272	19.5762	95.7423	23.9713	45.2543	31.916	12.7629	60.0029	167.865	217.89	127.835	18.9588	105.084	81.4667	42.1338	105.621	99.5289	154.711	258.977	84.962	23.7412	101.273	47.4405	123.259	232.304	35.4651	60.0191	240.557	170.449	104.942	145.098		48.9236
0.63665	468.201	0.64_468.2005m/z			146.084	135.889		114.501	47.2449	101.903	44.6347		39.8701	64.495	111.224	86.9678	132.363	79.1237	21.5971	51.9645	13.8785	38.6635	42.7726	99.8677	167.501	158.826	196.028	19.1797	61.1061	11.3932	20.3431	214.311	42.7322	14.9343	136.388	224.446	101.911	32.3323
0.63665	468.535	0.64_468.5349m/z			222.652	299.577	5.55943	146.982	91.5904	271.615	56.2205	62.0513	134.617	54.8433	144.057	285.87	214.101	113.904	15.0042	147.299	163.898	209.437	188.725	154.585	251.537	337.045	271.104	111.913	82.1247	40.1115	218.285	365.401	35.4654	65.9395	362.833	355.211	235.776	66.7382		72.1846
0.63665	473.194	0.64_473.1943m/z			374.114	440.672	1.38282	484.84	112.473	514.994	162.644	264.784	220.295	156.728	299.008	400.446	393.883	258.422	26.1377	219.872	263.414	309.176	337.018	376.146	544.615	547.347	445.617	241.28	69.7752	71.8016	463.332	566.08	177.068	95.1449	725.677	667.798	456.813			113.693
0.63665	474.833	0.64_474.8331m/z			59658.7	74788.3	4928.1	69645	38416.4	87167.1	40690.5	60753.1	52846.2	40304.3	65440.4	69440.9	79847.4	63735.9	29149.1	46135.2	62369.5	63933.7	64041.5	63277.9	84055	76987.9	62327.7	56440.9	31650.5	27525.2	73134.2	86167.8	47795.5	34955.6	94293.4	92941.7	75410.5	16455.4	3561.67	34592.3
0.63665	478.189	0.64_478.1889m/z			153.3	528.465	0.041666	339.707	57.3587	469.377	39.5808	214.324	103.21	102.034	321.546	329.056	493.366	255.792	0.104101	128.263	200.732	255.323	224.828	267.818	481.18	316.944	196.691	144.63	57.8515	52.1233	337.534	415.905	105.102	122.384	717.696	603.807	523.744	59.4524	0.32751	99.1055
0.63665	478.523	0.64_478.5234m/z			542.126	668.352	7.46014	656.58	160.621	734.372	177.502	399.241	302.049	168.861	518.078	498.792	686.607	390.681	85.3246	321.566	358.999	441.465	530.71	366.793	703.872	723.038	394.839	376.415	120.218	140.979	559.746	795.743	188.659	193.94	883.549	807.87	562.175	140.919	7.10901	153.277
0.63665	509.177	0.64_486.1881n			77.8373	292.541		227.156	35.7941	145.669	26.847	77.6162	67.5098	48.5484	128.561	304.809	257.971	136.125	95.1367	162.638	97.5273	100.742	172.751	135.08	230.943	200.668	225.702	97.6928	77.6548	43.3766	163.555	249.02	27.1015	50.0205	299.332	227.553	213.121	122.085		63.3084
0.63665	488.515	0.64_488.5149m/z			78.3591	62.7132		42.4839	18.3717	131.607	47.7103	80.0743	69.0079	9.895	116.691	162.051	175.306	65.2686	10.9658	67.6144	30.6795	62.9792	106.523	59.7345	161.854	227.948	42.2271	37.1902	189.026	42.353	136.438	120.294	22.0513	60.5265	191.342	126.379	130.877			59.3182
0.63665	489.52	0.64_489.5199m/z			83.2649	107.282		30.1586	29.9236	87.293	10.7355	44.0038	28.2319	44.1253	61.999	138.636	94.9406	72.6556	26.6372	60.1636	43.0296	54.1975	49.0883	67.2571	96.7538	128	43.6026	71.7837	70.7601	54.5251	74.8793	185.08	47.2806	14.9715	88.9962	97.1043	127.865	18.6263		36.3966
0.63665	472.529	0.64_489.5319n			547.387	789.324	129.223	654.041	237.723	840.442	231.619	428.303	427.604	242.587	597.57	773.38	861.911	504.339	171.144	372.989	576.47	497.097	614.751	521.118	890.411	983.383	560.243	419.282	388.52	110.427	756.69	1030.94	298.386	257.21	1239.64	1140.42	833.426	416.772	98.66	179.175
0.63665	493.338	0.64_493.3380m/z			338.101	352.123	21.2105	341.682	205.76	324.08	210.904	215.695	236.239	202.772	342.76	425.224	356.911	277.526	463.375	276.214	314.552	325.855	288.821	329.401	383.654	272.759	220.539	280.362	210.943	218.857	321.257	446.685	178.4	219.979	433.827	445.787	372.468	167.014	21.6808	213.338
0.63665	493.839	0.64_493.8387m/z			2440.44	2953.54	590.71	2387.36	1477.63	2751.7	1608.58	1860.15	1734.39	1349.47	2232.98	2765.13	2942.26	2066.95	3001.22	1957.55	2297.41	2197.6	2234.56	2195.69	2949.28	2921.83	2412.6	1936.72	1358.13	1276.83	2590.58	3244.71	1732.01	1525.77	3195.39	3396.13	2612.16	1773.01	375.034	1445.25
0.63665	495.523	0.64_495.5226m/z			38.4506	108.189		91.6471	65.8885	50.7892	30.2985	43.6023	11.1301	18.8727	44.8528	92.2704	119.771	45.2773	111.875	39.5476	58.8779	73.5837	45.3208	54.9364	80.363	162.448	61.5819	54.6363	21.012	11.8618	56.4679	90.1237	55.0952		121.34	153.274	80.0625	37.3622		35.4662
0.63665	496.52	0.64_496.5197m/z			180.075	112.328		83.7151	50.8896	160.903	76.1713	57.1799	60.6135	45.8251	125.734	119.627	147.591	109.675	79.8262	61.0678	112.252	72.9893	124.99	102.572	152.936	139.973	92.5437	114.578	65.7305	66.3291	171.713	209.878	62.1814	31.685	146.995	249.45	101.482	23.6293		43.0741
0.63665	497.521	0.64_497.5214m/z			515.389	602.553		559.356	222.624	746.957	186.264	375.127	228.297	214.413	525.024	634.984	539.881	464.561	196.932	372.563	424.057	474.045	515.937	356.706	735.387	686.466	425.557	428.261	256.85	80.8257	598.789	771.169	285.371	220.881	809.876	885.14	468.549	140.32		194.332
0.63665	502.516	0.64_501.5086n			810.958	1063.64		906.053	306.047	1225.55	428.879	591.159	267.372	239.59	795.278	1037.95	1246.32	815.878	152.509	551.358	732.051	785.302	712.458	685.024	1185.03	1016.12	777.815	730.179	275.331	297.068	1006.25	1249.35	429.456	355.693	1339.19	1336.78	870.441	280.774		370.084
0.63665	501.523	0.64_501.5229m/z			110.304	102.037		176.651	41.4875	193.792	54.9936	26.0424	63.4857	26.4872	88.4561	127.21	128.01	78.6094	79.7517	80.4006	40.0102	64.7614	107.154	51.4301	154.578	150.7	93.8378	75.1073	29.3368	29.7569	95.4028	133.784	29.9427	60.6238	133.706	197.082	120.086	23.4624	6.58337	19.4109
0.63665	502.179	0.64_502.1793m/z			742.739	862.151		824.697	158.961	892.005	360.594	471.654	438.212	307.812	643.937	714.041	933.937	537.897	192.671	426.996	499.95	591.899	627.587	578.937	931.705	1109.54	706.113	505.159	262.706	162.742	781.843	1076.17	487.462	263.036	1205.84	1261.97	849.994	152.251		241.941
0.63665	509.513	0.64_509.5128m/z			92.5735	204.9		175.683	38.5923	191.118	27.7156	75.7329	75.9159	41.7556	140.876	138.142	224.318	169.329	34.655	120.405	128.305	130.098	146.958	107.482	221.997	184.782	140.749	99.8407	84.0377	70.2832	170.423	236.137	36.6122	73.1828	335.827	168.992	191.718	61.5778		101.699
0.63665	513.508	0.64_513.5076m/z			281.349	371.235		295.421	30.1444	409.84	69.6316	244.426	166.87	103.8	260.245	321.665	440.336	268.689	83.2761	252.027	221.753	297.408	309.289	274.132	498.046	325.53	262.9	220.422	183.542	131.37	291.22	487.617	118.952	137.203	377.547	325.596	357.65	131.424		116.687
0.63665	520.511	0.64_520.5106m/z				132.646		86.5227	19.9374	68.3621	31.5326	51.9032	21.5976	18.8972	64.3388	102.897	88.6653	58.0147	64.7949	36.7699	61.8849	25.8958	34.9344	77.8561	117.02	31.4496	68.7979	42.1109	49.6193		14.5834	125.072		11.0997	161.824	126.156	128.351	39.4598		23.2526
0.63665	521.508	0.64_521.5077m/z			282.066	380.528		271.055	81.5896	463.051	161.491	273.629	226.889	171.914	347.584	364.137	479.369	331.425	52.7317	223.481	241.474	326.169	287.794	302.193	466.137	378.327	238.369	166.242	108.43	125.371	335.153	503.671	183.08	120.697	555.04	529.955	397.376	85.4378		121.611
0.63665	522.856	0.64_522.8557m/z			221.604	272.945	282.195	230.718	184.434	209.448	182.419	155.362	195.501	164.741	219.156	261.361	230.215	172.1	311.253	175.329	208.254	176.005	182.628	181.172	222.666	283.495	233.367	179.783	147.99	155.013	206.496	299.806	172.212	163.518	258.718	293.129	220.293	324.043	173.287	161.344
0.63665	507.511	0.64_524.5144n			224.434	371.714		276.405	118.618	372.635	89.274	104.455	187.753	91.7327	292.337	281.201	273.644	217.589	134.936	135.93	282.668	251.681	264.434	204.727	381.899	477.414	326.584	211.404	97.1516	25.4964	295.903	460.997	86.0291	144.665	474.582	559.675	337.017	94.1727		112.924
0.63665	526.502	0.64_526.5024m/z			234.727	444.737		242.757	74.2722	558.625	161.052	321.255	170.41	124.645	302.029	329.302	486.748	309.136	63.429	224.647	272.112	313.031	335.199	332.156	436.592	345.123	189.727	270.004	211.278	103.416	438.034	516.104	201.976	155.813	481.305	552.627	354.461	138.964		158.881
0.63665	532.503	0.64_532.5030m/z			300.597	395.33	5.54373	456.247	102.497	486.285	98.3766	353.338	227.864	147.948	344.516	398.631	474.314	351.565	53.4864	262.353	289.866	355.107	351.445	336.512	541.99	396.473	312.858	306.925	228.466	147.272	352.378	419.449	197.189	150.961	551.095	410.887	410.102	108.659		167.034
0.63665	533.168	0.64_533.1677m/z			96.4151	106.959		143.014	16.002	94.6243	52.8266	57.5738	76.2404	67.0018	43.9091	162.715	211.392	146.719	79.5877	60.749	66.221	148.189	146.897	116.663	247.359	96.984	129.417	70.164	99.2327	41.8321	164.188	149.13	108.657	49.6053	211.548	132.793	101.012	23.3765		17.1356
0.63665	539.824	0.64_539.8237m/z			2716.89	3250.15	175.163	2967.88	1527.85	3517.26	1722.9	2418.61	2096.01	1568.99	2731.27	3129	3300.52	2578.09	3233.08	1857.36	2613.55	2592.1	2656.86	2477.96	3615.86	3194.58	2341.5	2251.88	1362.03	1037.68	3072.71	3990.71	1838.3	1359.31	4209.39	3938.37	3192.38	784.324	97.4914	1221.36
0.63665	552.499	0.64_552.4994m/z			451.336	409.671		445.389	134.066	466.866	172.99	278.56	205.792	158.168	383.207	377.967	393.467	339.873	130.481	235.861	326.265	384.138	375.678	323.568	525.431	511.575	425.811	279.417	121.456	133.813	344.846	393.797	257.942	150.3	521.153	434.677	383.15	110.744		149.549
0.63665	564.831	0.64_564.8311m/z			5005.09	6637.18	8964.61	5989.24	3392.49	6928.22	3791.04	5548.1	4865.01	3766.8	5875.49	6532.67	7478.49	5970.47	6763.06	5048.22	5097.25	5858.07	5753.96	5925.33	7402.03	7277.73	5588.95	4940.96	9354.3	4263.55	6067.88	8773	4449.52	4451.15	8531.2	8589.95	6150.76	10353	5724.83	4433.13
0.63665	548.853	0.64_567.8710n			8295.86	9791.26	11701.6	9103.15	6032.01	9424.26	6278.41	6922.38	7523.05	5910.02	8652.17	9732.6	9945.57	7292.61	11888.2	6600.91	7748.08	7723.81	7666.37	7088.32	9474.12	11353.3	9515.37	7296.08	4712.87	5999.76	8670.32	12322.2	6691.92	6526.37	11962.2	12837.4	8837.51	13156.5	7560.19	6205.52
0.63665	568.823	0.64_568.8225m/z			559.183	741.769	913.964	615.992	377.831	658.365	410.018	530.143	498.696	407.744	605.287	699.182	730.362	593.747	734.696	523.463	516.785	570.657	584.503	587.65	727.824	762.359	608.389	509.269	1007.89	465.034	619.813	913.933	456.779	464.704	860.386	890.39	629.021	1039.32	602.433	467.923
0.63665	571.157	0.64_570.1500n			469.669	482.758		426.576	111.614	708.645	205.521	324.901	341.593	209.171	371.758	502.389	559.37	458.111	362.305	377.323	455.04	436.18	445.312	370.705	739.584	656.815	472.12	441.088	160.072	138.941	570.158	570.382	273.437	180.534	618.4	699.83	692.339	161.552	8.34292	209.918
0.63665	571.495	0.64_571.4946m/z			198.333	350.536		214.953	154.633	297.859	147.475	255.616	206.59	102.267	240.056	226.573	281.64	272.681	128.749	163.016	190.379	222.397	192.477	136.685	291.063	254.417	129.986	202.879	60.2959	62.4513	218.938	348.546	141.267	116.264	387.112	335.158	283.763	30.9738		94.3988
0.63665	661.472	0.64_619.4378n			1712.65	1903.78		2058.33	1085.12	2621.23	1097.98	1286.85	1623.76	955.368	1920.73	1805.21	1818.85	1464.18	2295.1	1002.9	1921.35	1452.23	1498.6	1372.15	2312.96	2211.59	2104.9	1554.65	313.028	346.853	1750.63	2256.92	1202.32	667.092	3061.77	2780.2	1850.28	133.539		579.127
0.63665	604.828	0.64_623.8463n			1051.3	1149.82	1073.75	1041.45	837.226	901.897	891.04	687.773	896.941	749.759	986.277	1246.17	993.316	788.901	1262.59	809.605	878.9	790.345	838.42	804.509	998.87	1126.25	999.96	871.179	802.665	738.216	975.325	1167.54	809.394	769.569	1030.46	1142.27	941.534	1055.45	841.434	725.697
0.63665	651.827	0.64_651.8269m/z			77.0065	91.5539	82.7506	87.7547	55.6093	69.9769	62.3977	59.1048	63.8353	52.404	72.2312	96.7591	73.8403	59.0828	99.8865	60.9721	66.5383	56.5065	60.0713	59.2314	81.1306	83.4006	83.4946	55.5992	59.8647	45.5554	70.433	77.4093	52.7355	54.9897	92.2816	82.1591	62.2549	82.2899	65.9606	53.1644
0.63665	652.814	0.64_652.8144m/z			465.679	570.53	514.374	485.058	331.191	448.643	355.43	330.439	398.986	313.09	439.254	593.496	506.638	356.416	586.509	370.886	401.706	374.087	401.807	388.322	503.788	528.282	420.941	374.939	500.443	336.451	423.207	572.579	361.052	317.958	482.943	544.932	469.597	558.644	377.063	293.47
0.63665	344.876	0.64_665.7546n			53024.7	65233.9	9837.33	58238.3	34948.1	67083.9	37285.1	48733.4	44415.3	36262.4	54733.8	63256.6	65008.4	51989.5	33838	42524.3	52897.9	52296.6	53903.2	52187.2	69321.6	69948.8	55886.6	47786.7	32521.2	28381.5	59394.1	77136.8	41375.8	33605.6	78073.5	79763.3	61608.2	27193.6	7135.24	32752.2
0.63665	690.801	0.64_690.8006m/z			142.234	188.884	169.55	131.167	69.1305	110.681	112.731	59.6014	99.7593	91.6667	118.307	182.122	144.16	84.3818	181.525	98.5184	94.8428	99.6767	110.536	98.4641	167.508	155.374	116.638	90.7857	96.6077	72.201	116.335	169.243	80.0654	76.0651	136.747	157.176	141.084	176.285	95.3972	68.0941
0.63665	678.812	0.64_697.8294n			3778.28	4640.84	5209.68	4268.88	2751.72	4460.61	2946.7	3280.49	3523.89	2754.63	4026.06	4571.95	4570.35	3452.17	5240.14	3129.55	3546.64	3576.97	3502.05	3337.55	4502.69	5002.58	4209.87	3397.84	2148.04	2851.33	4038.33	5514.5	3090.65	2970.53	5337.64	5743.68	4052.75	5824.64	3442	2860.33
0.63665	698.786	0.64_698.7861m/z			285.086	380.294	415.038	318.869	205.012	341.324	209.581	255.838	252.68	196.27	316.075	357.181	376.213	272.946	379.361	248.21	265.444	276.154	287.682	273.054	384.041	360.779	270.084	262.353	387.57	230.402	306.951	427.825	230.41	237.979	403.021	426.721	313.063	493.505	288.501	233.771
0.63665	694.789	0.64_713.8072n			2896.41	3701.58	4517.39	3426.4	2056.11	3815.47	2177.12	2805.11	2769.18	2175.76	3243.33	3644.79	4051.78	3032.04	3708.18	2602.58	2797.08	3060.25	3006.23	3045.88	3878.72	3773.69	2936.51	2672	4455.65	2373.18	3344.59	4472.29	2438.44	2416.26	4340.52	4559.7	3341.28	5158.65	3039.64	2413.89
0.63665	716.803	0.64_716.8029m/z			321.144	370.334	376.852	328.505	224.791	308.28	254.112	216.216	256.167	215.912	302.83	436.895	325.212	240.329	405.906	268.836	275.161	271.214	282.364	263.342	369.129	378.167	327.229	259.636	93.9374	195.39	301.098	449.737	227.359	239.764	390.804	394.612	282.135	405.223	267.148	216.473
0.63665	717.803	0.64_717.8032m/z			104.328	132.045	141.249	120.791	77.5999	93.9148	82.9031	73.6056	77.3785	69.3136	94.779	123.321	91.4117	57.7018	180.224	85.5223	82.241	78.597	91.3871	70.3697	109.81	152.501	119.27	68.6183	37.0442	61.4736	91.3357	154.872	66.3688	70.6642	126.541	138.209	104.354	152.972	82.497	77.8921
0.63665	724.794	0.64_724.7937m/z			51.6953	68.341	52.9463	43.007	24.9856	30.4407	22.5837	15.9375	25.0913	29.192	40.751	69.8302	42.1479	35.1355	53.8907	30.1578	34.7424	34.6643	42.8013	21.0773	44.2466	43.685	35.7627	35.9753	104.044	25.5652	44.96	64.9731	21.0087	23.2116	45.1825	41.4298	38.6263	48.7367	33.2752	27.4578
0.63665	727.815	0.64_727.8153m/z			35.7321	36.4529	39.524	29.3422	1.99023	10.4904	7.10303		17.1422	13.0819	25.382	34.5909	20.0546	14.9954	63.8933	4.69843	14.6832	7.50816	1.89401	6.64777	27.5284	62.3603	29.4504	18.3127		5.10571	27.3213	63.2658	12.2129	12.3233	51.9711	60.1129	18.1468	49.1647	2.40836	6.15714
0.63665	736.31	0.64_736.3098m/z			28.3672	47.6919	93.4564	36.3969	12.1712	44.9454	14.6948	27.8387	38.6012	7.43173	36.6163	55.7455	52.6465	27.8299	84.0185	19.5067	38.7043	24.0371	26.5661	18.3205	61.1342	74.2063	50.7647	26.0551		14.5959	46.5189	65.3695	26.7194	19.4448	95.4634	120.434	58.8978	104.241	23.5934	7.39734
0.63665	743.799	0.64_743.7989m/z			334.913	443.918	520.109	411.69	209.445	444.501	222.546	288.436	309.072	233.196	379.418	422.998	486.58	320.162	430.134	244.753	283.313	347.973	285.519	310.743	467.921	442.753	313.753	305.523	175.873	228.253	405.01	506.398	260.197	223.932	512.927	558.313	400.883	602.034	314.53	228.008
0.63665	752.288	0.64_752.2884m/z			43.7342	79.0243	136.625	68.2432	6.90146	96.8634	24.8257	75.7992	43.8566	24.4123	55.1047	59.938	99.9341	62.139	73.8164	44.8318	47.3401	64.7749	62.9661	82.419	98.5567	87.6477	45.6851	55.9099	120.029	39.4293	63.5819	138.045	43.1095	28.7124	119.889	140.679	82.5081	165.975	66.2168	26.6222
0.63665	755.796	0.64_755.7962m/z			42.6529	56.7043	100.875	51.4791	14.5858	64.1161	28.3442	35.5443	35.6595	34.9649	40.5426	65.333	67.4296	35.3831	98.593	35.8629	43.9751	40.8837	40.3455	30.6214	49.7508	89.473	56.7269	35.8232	28.9915	22.0215	49.6244	113.5	28.1471	38.8051	85.9617	98.0583	46.6098	103.256	38.2958	32.8232
0.63665	758.783	0.64_758.7830m/z			14.8053	38.1136	35.1104	34.2415	11.9883	20.1181	18.4525	13.7219	13.3047	16.7673	23.1897	43.8392	30.1247	14.1527	39.6251	14.3593	19.2527	20.0985	31.2973	16.3605	32.8157	18.83	24.0219	23.4763	23.4149	8.64368	24.0134	35.0467	5.80902	16.5397	30.3548	36.4496	13.0884	27.7885	18.8066	15.755
0.63665	760.279	0.64_760.2790m/z			8.01229	12.405	25.5109	17.0386		22.6114		12.4232	4.98911		9.28242	18.0656	28.3755	16.5586	19.5494	7.97998	5.8981	19.2228	11.2755	8.65677	27.5062	13.1014			71.3639	5.10309	4.73383	28.0242	8.02377		22.2701	28.5457	15.086	52.9	8.25336	7.543
0.63665	766.755	0.64_766.7555m/z			298.855	415.38	467.57	343.701	249.008	373.348	248.014	291.269	312.18	231.138	337.429	393.001	414.442	324.443	391.834	306.966	299.443	310.955	319.529	354.885	381.168	375.406	299.981	287.773	432.677	270.425	344.076	456.265	268.946	266.701	421.244	453.256	321.255	530.546	315.187	265.096
0.63665	772.29	0.64_772.2900m/z			4.71954	22.0112	39.7729	24.0631		22.5508			4.15356		10.8007	20.5818	20.1431	10.5733	36.0409	5.51987	15.3274	9.86429	4.81656	16.9247	13.6928	39.5617	14.6835	9.36096		3.31992	11.0249	40.7875		2.76544	20.4629	34.3742	8.07205	42.6518	4.37735	6.56046
0.63665	787.791	0.64_787.7908m/z			84.7773	112.836	126.835	90.8729	55.7488	99.7495	57.9374	65.2837	58.2976	42.7433	96.4992	117.07	96.3861	85.9508	117.441	48.3234	71.6411	65.7325	75.9251	69.2902	103.546	116.942	91.3052	69.5191	85.4832	55.3146	79.555	121.702	57.7338	54.0447	109.264	143.223	78.5215	151.525	67.2935	43.6518
0.63665	801.29	0.64_801.2897m/z			301.732	388.179	508.151	379.926	221.842	429.623	220.317	269.346	324.473	233.203	369.513	387.699	428.312	287.577	527.105	234.899	348.127	307.567	282.049	300.24	417.28	501.757	385.219	298.983	95.7416	234.251	368.186	506.455	259.875	251.189	567.837	586.78	366.647	571.205	292.839	232.816
0.63665	807.775	0.64_807.7748m/z			53.6454	77.7522	63.2879	60.4264	42.3212	58.6029	45.7702	45.4291	47.8378	37.9881	60.0913	77.0675	63.419	55.1703	64.8664	55.3441	50.5831	51.3716	41.2948	45.926	49.3948	61.2603	52.3541	51.9185	24.4011	26.3192	62.8956	72.7391	37.7275	26.9392	75.7017	61.236	50.8476	64.0654	43.0467	45.9478
0.63665	809.772	0.64_809.7716m/z			583.499	725.925	905.645	696.328	410.66	792.572	434.541	567.635	603.969	459.799	691.234	693.112	811.433	592.609	813.37	483.314	578.598	578.068	550.142	562.895	766.409	842.878	655.225	581.073	344.947	483.731	662.088	930.889	511.318	482.968	976.154	1034.42	692.596	1090.87	576.962	475.734
0.63665	810.769	0.64_810.7694m/z			511.405	640.346	800.611	611.654	394.24	698.025	392.907	492.709	551.232	388.136	606.935	629.941	730.391	508.994	740.159	423.247	516.262	545.235	497.987	482.68	653.851	732.913	569.036	510.157	286.966	439.55	596.803	789.374	448.959	439.906	795.381	888.121	631.855	918.257	510.767	437.25
0.63665	811.774	0.64_811.7736m/z			220.139	270.373	310.408	256.492	143.069	265.864	153.405	212.497	191.324	146.657	242.281	284.487	298.82	199.141	305.722	177.304	190.909	196.407	212.202	193.587	276.05	273.651	230.78	206.729	116.337	167.954	252.892	339.142	172.919	152.003	346.884	353.961	240.835	377.869	209.921	159.414
0.63665	812.773	0.64_812.7734m/z			517.661	606.139	649.006	555.339	372.438	626.845	377.713	452.28	433.828	372.89	547.346	534.606	614.301	428.103	611.364	343.376	413.905	419.561	413.976	470.239	591.243	597.693	496.376	458.784	189.819	343.911	499.194	623.16	391.252	351.184	648.841	712.425	498.923	700.064	468.27	341.612
0.63665	813.784	0.64_813.7839m/z			189.356	198.24	243.811	207.295	135.9	192.043	126.298	118.174	138.312	119.596	176.883	235.06	205.08	132.669	273.164	134.42	139.212	157.136	146.204	133.893	203.143	237.005	205.362	131.716	82.3565	107.406	169.006	258.003	141.667	117.993	232.749	275.012	183.16	278.834	144.168	106.617
0.63665	816.787	0.64_816.7871m/z			550.732	722.305	778.19	644.095	372.293	673.761	388.219	490.622	541.946	382.521	598.665	754.309	720.659	552.87	731.81	538.964	520.593	541.381	544.872	515.603	721.288	662.782	556.5	501.348	619.358	389.014	582.23	755.417	436.964	434.015	766.581	787.659	588.213	935.691	518.859	438.245
0.63665	817.79	0.64_817.7902m/z			228.256	280.62	330.423	258.639	131.312	272.403	159.303	179.96	202.132	131.169	249.3	275.438	266.638	194.935	347.447	174.702	205.289	220.185	202.852	206.344	278.378	324.546	247.665	201.85	226.097	156.044	246.362	380.759	167.137	161.292	342.62	372.931	235.896	411.257	190.522	159.368
0.63665	823.766	0.64_823.7665m/z			61.3317	78.0127	68.7132	77.9107	37.9115	60.0739	37.8481	49.1455	50.4638	36.7275	54.7758	77	75.4102	46.1648	62.6686	52.6479	59.7854	42.5802	56.0433	58.7615	77.0919	62.7438	57.3492	54.3765	55.7867	36.3944	56.6179	69.079	42.6412	42.4062	59.7796	80.4427	61.0715	72.4029	58.7993	43.5036
0.63665	824.746	0.64_824.7459m/z			1033.42	1499.13	2008.37	1355.59	696.075	1703.79	753.004	1318.02	1130.38	835.171	1347.64	1387.27	1765.62	1364.65	1400.92	1085.89	1112.44	1311.79	1173.34	1400.17	1689.38	1531.76	1095.73	1136.9	2287.73	974.996	1369.79	1837.9	1004.92	924.807	1963.41	1984.03	1429.34	2485.59	1290.1	1019.67
0.63665	825.752	0.64_825.7519m/z			200.744	252.394	344.046	247.46	132.948	278.384	134.244	228.751	191.958	158.953	231.8	256.596	315.407	237.111	265.699	184.278	199.161	222.254	214.802	256.612	292.918	265.607	204.729	186.125	374.92	170.316	244.756	322.646	169.762	157.759	328.735	323.685	250.181	420.265	229.209	166.306
0.63665	828.78	0.64_828.7797m/z			483.364	601.378	630.455	540.7	318.955	525.134	347.735	400.129	436.909	326.488	505.333	579.097	611.408	435.638	604.16	340.01	456.307	440.007	427.271	447.025	600.119	613.003	450.473	415.88	372.746	351.675	518.886	713.836	364.767	367.781	660.891	698.363	507.738	756.654	444.123	352.172
0.63665	829.787	0.64_829.7874m/z			233.621	320.393	353.475	252.74	180.054	237.495	181.258	181.011	230.33	163.875	260.122	291.924	281.554	197.661	356.459	173.984	206.055	211.099	195.063	190.045	280.531	346.494	261.891	218.154	73.7971	151.723	240.626	354.437	179.751	181.989	340.29	333.984	255.234	379.278	213.909	145.494
0.63665	819.28	0.64_838.2981n			241.208	300.877	368.434	266.685	112.423	227.055	93.2517	124.576	182.749	85.2693	237.448	312.375	250.908	178.24	379.943	136.526	146.963	190.828	171.373	152.755	277.929	328.684	226.798	161.333	100.124	106.463	225.478	404.823	136.032	100.384	376.15	448.772	206.977	449.802	161.619	125.308
0.63665	846.767	0.64_846.7668m/z			490.9	554.006	586.985	528.827	328.864	471.993	347.54	337.746	393.899	339.68	472.222	568.771	534.398	385.558	645.504	355.322	417.267	396.875	386.464	378.256	525.533	637.047	470.57	368.515	129.566	303.284	432.818	675.548	338.274	351.811	628.63	647.612	496.066	655.791	346.804	326.765
0.63665	847.782	0.64_847.7815m/z			369.765	528.508	461.197	387.873	221.761	307.433	269.603	225.525	277.855	221.118	346.9	513.747	412.769	287.395	479.925	305.838	323.312	296.531	346.345	275.185	442.15	435.106	359.009	273.965	192.226	197.951	303.604	503.931	229.351	247.236	422.26	458.264	292.257	490.523	296.855	226.489
0.63665	857.779	0.64_857.7785m/z			288.607	327.837	341.817	332.387	223.13	362.796	208.348	240.435	305.846	212.205	335.48	318.142	356.465	227.269	409.705	199.691	295.642	251.582	222.534	226.444	314.816	390.62	313.736	259.635	57.1928	211.827	331.309	378.854	250.909	241.91	435.551	444.057	319.32	407.439	242.446	208.301
0.63665	865.775	0.64_865.7754m/z			1293.39	1547.03	1703.98	1510.76	976.694	1626.48	965.806	1149.43	1323.77	951.608	1468.7	1645.06	1691	1221.22	1665.53	1072.73	1275.09	1266.98	1220.1	1131.08	1555.69	1618.52	1268.63	1249.77	635.501	1042.08	1478.92	1789.92	1131.27	1078.25	1855.84	1940.74	1448	1961.21	1200.48	1013.87
0.63665	174.955	0.64_87.9812n			21947.1	25093	29845.6	23372.8	17786	23404.6	18979.8	19496.1	20914.5	17884.8	22925.2	24775.6	24711	20750.9	28553.1	19404	21025.2	21609.1	21376.2	21382.9	24423.8	28590.7	24838.1	20674.2	18055.7	18488.5	22293.1	30744.6	19062.1	18826.7	29379.9	30370.1	22752	31683.7	20661.2	18061.3
0.63665	873.758	0.64_873.7583m/z			508.352	655.375	918.129	643.557	367.557	822.632	388.719	615.796	606.804	398.01	680.41	633.639	788.474	612.667	676.184	483.852	557.974	610.087	556.051	573.646	719.651	746.086	560.113	557.342	308.239	447.929	639.904	837.911	491.932	469.478	955.385	962.385	663.046	1024.73	561.243	477.527
0.63665	881.777	0.64_881.7770m/z			659.818	837.238	851.731	717.928	424.254	699.087	464.469	585.961	542.613	446.416	673.639	807.141	850.421	647.136	706.792	542.465	560.35	630.889	645.003	675.286	832.953	738.46	546.051	551.504	603.684	420.158	627.759	831.285	456.934	445.685	781.779	825.943	610.017	1027.54	622.778	464.269
0.63665	924.768	0.64_924.7679m/z			1102.38	1380.8	1332.79	1222.66	815.393	1187.31	882.429	866.712	995.795	795.606	1119.34	1298.7	1225.9	930.543	1378.6	903.4	991.172	977.783	979.909	914.915	1248.54	1314.01	1133.57	929.641	528.989	747.125	1010.21	1184.04	834.168	808.527	1358.39	1499.21	1067.2	1389.2	913.326	769.544
0.63665	931.793	0.64_931.7934m/z			546.685	627.029	777.311	623.697	415.015	587.788	429.17	419.155	491.382	388.046	573.855	612.114	637.143	457.656	725.436	407.898	499.658	504.669	503.372	506.426	581.388	796.809	624.379	477.435	188.666	452.932	580.559	814.53	448.101	426.925	747.197	816.059	618.57	859.757	478.937	406.292
0.63665	932.249	0.64_932.2492m/z			117.434	120.159	131.489	134.644	80.1359	139.698	90.4933	102.494	123.058	73.0577	135.321	112.147	152.924	98.7023	110.997	79.3276	105.26	100.187	93.1386	102.472	130.418	130.034	85.2891	108.114	30.8661	86.8747	128.132	128.055	103.848	88.6396	154.833	148.285	110.748	153.542	100.001	83.4852
0.63665	938.726	0.64_938.7256m/z			1116.84	1438.83	1736.35	1451.96	866.847	1628.42	926.288	1248.26	1236.51	934.338	1422.78	1392.67	1666.96	1244.32	1526.93	1008.58	1169.92	1263.14	1129.04	1218.56	1529.88	1557.02	1191	1157.32	757.6	1006.16	1365.48	1721.56	1059.73	980.731	1898.05	1964.59	1404.35	2067.01	1180.89	1062.46
0.63665	939.73	0.64_939.7302m/z			1235.8	1504.12	1759.71	1470.36	940.028	1601.87	957.563	1137.58	1290.9	956.106	1382.58	1547.44	1615.23	1242.51	1629.28	1067.75	1212.56	1264.38	1185.71	1186.14	1539.25	1633.6	1264.97	1208.64	639.774	1049.73	1368.65	1752.16	1104.92	1046.08	1827.39	1992.53	1428.57	2024.01	1250.86	1059.44
0.63665	940.243	0.64_940.2428m/z			377.315	493.07	464.739	470.569	341.878	486.068	331.347	340.099	420.129	282.629	485.319	473.649	532.309	381.647	447.192	297.265	367.046	356.246	362.678	368.492	486.301	462.429	366.758	394.493	156.302	331.137	450.281	462.409	318.512	338.302	497.248	525.205	449.337	500.619	356.453	315.803
0.63665	954.704	0.64_954.7045m/z			614.523	826.622	1000.21	779.872	439.799	930.975	457.349	705.253	636.189	485.794	741.142	785.772	935.152	763.004	730.312	592.989	628.62	725.371	661.44	786.606	932.713	767.725	561.663	616.685	1266.94	561.001	777.431	990.097	573.804	529.248	997.454	1021.19	774.104	1279.45	694.847	581.799
0.63665	495.344	0.64_966.6907n			9221.45	11010.6	1499.7	10122.1	5373.59	10886.8	5744.47	6941.16	6399.1	5136.57	8845.85	10468	10694	7662.78	14680	6387.81	8339.61	8092.92	8530.98	7839.08	11485.8	11030.7	9958.52	7155.85	4568.76	3571.93	9682.89	11689.2	5866.65	4539.29	12395.4	12787.9	10180.3	3000.58	970.918	4293.84
0.63665	997.23	0.64_997.2296m/z			204.024	260.301	246.876	258.406	166.144	280.539	180.798	177.159	232.738	170.722	257.461	270.046	258.486	186.994	241.042	120.106	233.544	195.667	196.115	189.373	274.125	231.883	182.59	210.127	41.1618	177.129	254.946	236.471	210.089	178.718	274.466	274.637	264.057	282.008	203.923	184.367
0.6538	1036.77	0.65_1036.7659m/z			1340.34	1581.17	1785.46	1378.97	1048.74	1209.36	1034.97	907.196	1219.53	911.855	1230.26	1643.01	1396.28	1009.8	2073.67	1104.53	1202.51	1156.28	1145.35	1039.38	1275	1850.02	1587.84	1070.97	1190.39	971.221	1280.43	2041.91	987.034	1008.53	1688.36	1901.8	1277.49	1815.37	1080.04	945.784
0.653783	544.84	0.65_1087.6649n			10945.9	11748.1	2298.47	11309.1	6919.81	11766.1	7085.52	7087.79	8114.42	6245.63	9719.31	11445.8	10150	7471.77	16718.1	6181.24	9746.4	8329.6	8596.56	7657.31	11455.7	11956.5	10505.5	8403.28	2876.22	3460.26	9618.88	13699.1	6847.02	4686.47	14539	15162.9	10897	30240.1	1458.27	4257.43
0.6538	1183.67	0.65_1183.6680m/z			315.365	401.639	364.326	414.852	284.078	452.117	264.919	309.509	381.113	279.42	399.583	396.67	443.574	302.839	380.075	249.848	332.107	279.759	271.087	280.773	366.586	389.264	296.486	304.861	98.1597	262.629	364.07	365.263	302.452	265.488	444.707	494.054	358.541	441.966	294.249	269.258
0.653783	123.041	0.65_123.0410m/z			357.975	294.561	27.3514	288.449	191.889	250.473	166.488	157.572	172.642	146.481	243.973	323.917	210.258	171.806	949.023	160.21	242.435	200.237	207.16	193.328	269.267	347.781	326.371	201.258	25.6408	62.2628	252.329	336.457	180.076	98.6295	347.581	396.309	254.296	68.134	14.1502	88.8054
0.6538	388.936	0.65_129.9810n			206.751	200.564	243.278	209.882	191.653	187.441	191.835	138.829	184.833	159.863	191.863	213.744	186.511	145.48	329.035	135.227	187.228	153.208	157.065	133.267	164.829	289.009	274.525	178.716	61.1652	147.174	180.617	251.234	157.451	152.221	249.816	281.581	188.211	233.427	136.061	131.502
0.653783	138.028	0.65_138.0277m/z			1316.37	1363.82	293.045	1354.1	888.667	1230.6	922.515	772.802	878.454	759.408	1154.2	1313.54	1032.71	781.426	3679.59	700.098	1147.97	845.619	945.069	830.528	1192.71	1787.28	1680.22	997.979	303.515	409.33	1053.41	1568.26	851.068	488.093	1619.3	1722.13	1134.75	218.699	184.799	493.143
0.653783	156.964	0.65_156.9635m/z			124.08	154.9	149.377	130.62	135.552	112.276	96.6555	71.8215	94.9524	95.9189	54.7754	171.808	102.789	53.3842	471.06	102.471	164.391	67.8276	111.821	90.2355	143.575	239.448	188.849	64.9136	136.589	57.6021	119.125	204.685	107.667	68.0639	157.779	173.583	95.973	170.033	75.2277	51.6819
0.6538	158.977	0.65_158.9772m/z			8892.53	8571.99	9401.01	9004.2	8156.93	8278.93	8008.65	6355.12	8660.4	7275.29	8668.74	8683.12	8153.98	6375.43	12067.3	5942.44	8185.31	7043.3	6838.33	6430.55	7714.18	11023.8	10409.1	7799.83	1354.63	6845.76	8223.47	10133.8	7389.06	7036.67	10475.6	11495.7	8345.72	9542.57	6755.29	6438.47
0.653783	170.934	0.65_169.9266n			1400.85	1540.1	261.715	1373.55	1072.58	1459.91	1050.34	1085.14	1134.11	989.873	1284.39	1481.03	1370.5	1085.5	2081.49	960.165	1311.57	1206.66	1152.02	1141.26	1550.89	1981.67	1695.48	1184.39	578.827	691.9	1383.6	1928.14	1090.83	760.808	1887.22	1980.11	1381.13	243.606	179.753	790.742
0.6538	174.907	0.65_174.9069m/z			47.7811	49.5147	75.3524	50.8013	36.4331	61.3051	36.5941	36.0119	32.9694	14.4567	43.8095	61.3554	62.7921	52.894	79.8545	30.8602	30.3259	36.9536	38.1859	51.8362	45.7193	55.2377	30.1303	32.5712	31.2466	20.1288	31.3174	52.8403	48.0058	32.0728	79.6046	46.9049	39.3709	89.444	54.3952	34.447
0.6538	175.086	0.65_175.0864m/z			23.469	50.1483	102.377	31.2317		32.4235	12.0493	4.89931	16.2289		29.6419	47.5091	40.3999	21.4228	90.6502	18.6072	18.3474	23.2083	23.0143	23.7687	42.8902	88.8328	41.7445	17.3635	22.4748	9.085	28.106	116.354	5.13075	8.40023	90.7566	101.201	31.0396	141.835	14.6893	4.13683
0.653783	186.923	0.65_186.9230m/z			2685.77	3007.32	644.507	2843.8	1904.67	3193.86	1916.38	2209.67	2225.18	1821.37	2826.91	2715.96	3124.16	2366.53	2337.49	1988.17	2780.77	2537.31	2519.39	2450.67	3312.84	3041.57	2940.29	2384.53	1523.61	1303.52	2790.25	3241.17	2115.86	1535.91	3467.46	3466.33	2958.44	1227.91	502.757	1516.45
0.653783	195.994	0.65_195.9941m/z			1418.24	1270.17	117.882	1257.82	1090.62	1273.3	1041.12	730.563	1031.92	825.617	1140.48	1222.14	890.963	702.21	6427.61	516.532	1233.99	845.827	865.337	746.748	1083.38	1721.63	1644.48	1003.02	102.382	284.524	933.988	1496.49	902.211	416.351	1578.98	1839.14	1127.28	58.8334	69.8858	436.536
0.653783	182.963	0.65_199.9665n			36769.2	30444.5	2604.22	33958.4	29322	33058.6	28250.9	20642	29221.7	24002.3	30841.4	29323.9	22961.4	19052.4	123098	15790.5	31862.2	22390.3	24026.8	19718.7	28112.2	38055.2	44045.3	26773.9	2538.07	8485.71	26118.5	30401.9	24721.7	12577.4	35560.3	37414.6	29447.4	4833.1	1797.27	11656
0.6538	402.916	0.65_201.9616n			6712.47	6748.23	7656.82	6725.8	5592.87	6223.61	5482.81	4313.12	6142.38	4800.45	6336.58	6781.3	6155.81	4433.57	10735.9	4238.69	5835.42	4920.58	4739.71	4268.62	5621.61	9247.91	8237.88	5421.21	1160.02	4366.4	5999.27	8682.79	5026.82	4658.76	8428.63	9705.98	6191.98	8111.14	4730.94	4303.2
0.653783	202.934	0.65_202.9345m/z			4412.42	4445.16	697.358	4519.32	3248.91	4367.3	3357.9	3086.08	3576.76	3015.81	4117.13	4308.38	3734.63	2993.32	7713.73	2641.85	4027.38	3338.76	3468.34	3072.94	4180.41	4870.99	4682.55	3536.81	1001.28	1576.09	3737.65	4845.04	3164.86	2048.45	5118.32	5284.72	4013.22	1405.23	430.949	1976.27
0.6538	422.887	0.65_211.9470n			1174.35	1452.82	1450.9	1287.15	902.008	1183.96	970.048	880.216	1030.54	858.916	1161.88	1417.49	1272.44	952.071	1606.96	962.07	1064.91	979.312	1022.72	979.639	1316.91	1517.97	1231.41	1019.55	600.441	876.314	1164.15	1583.18	925.573	878.75	1474.55	1590.67	1175.37	1615.84	1006.49	829.48
0.653783	214.863	0.65_214.8634m/z			1238.79	860.723	44.6592	1133.93	2161.17	1655.77	1701.4	2895.19	1971.36	2454.64	1880.28	925.004	1319.19	2331.79	176.814	1685.89	1412.19	2012.62	1270.01	1766.07	1218.64	1031.95	978.652	2190.42	744.742	1961.34	1629.25	775.876	2256.45	1956.2	835.68	1046.26	1476.8	80.8811		2367.31
0.653783	214.988	0.65_214.9879m/z			802.155	574.572	105.647	646.481	518.653	600.887	484.127	330.296	517.182	386.826	607.32	624.995	454.954	315.745	4251.68	258.883	647.008	365.833	351	325.254	549.929	790.972	831.516	460.226	140.281	145.059	439.041	825.29	431.168	207.926	830.498	989.102	566.061	154.826	45.7457	204.75
0.6538	216.967	0.65_217.9742n			89.9452	83.1123	91.1057	83.7482	96.5991	80.2577	87.4615	52.3198	93.376	75.0149	90.9754	88.8523	76.1861	46.4183	144.374	56.2961	88.9589	64.5293	60.8115	55.5963	69.3451	116.868	109.671	78.5701	6.81727	61.2041	76.4914	105.6	82.9291	69.2471	92.9652	115.11	82.036	88.8381	71.3037	65.9177
0.653783	223.989	0.65_222.9817n			89405.7	81529.4	4425.35	83228.9	68209.1	78885.9	65780.6	48242.8	68388.1	56324.4	72864	81421.4	57836.9	45364.1	386569	39129.5	76115.1	54213.8	56317.8	46906.6	70434	110054	103239	63269.9	8070.32	21944.4	63418.7	99085.2	57226.2	31794.8	102280	117013	71819.7	23574.6	3669.71	29308.4
0.653783	230.965	0.65_230.9655m/z			2405.66	2572.97	47.7443	2389.66	1515.89	2424.31	1578.11	1494.12	1722.89	1381.42	2041.44	2621.44	2149.42	1578.93	3976.72	1396.85	2066.01	1678.42	1922.51	1608.53	2456.27	3164.55	2570.92	1729.04	315.136	759.594	2067.45	2950.82	1452.81	1072.58	3019.09	3218.76	2130.95	681.742	42.0091	942.914
0.6538	244.946	0.65_244.9459m/z			785.526	861.572	729.431	794.511	667.691	732.396	687.092	586.401	735.154	611.585	760.334	873.696	781.133	626.742	879.839	616.744	700.854	656.734	676.879	633.662	782.083	759.455	690.894	677.183	264.074	593.043	726.966	794.726	610.425	611.165	736.409	791.757	752.388	747.953	640.164	559.713
0.6538	256.962	0.65_256.9621m/z			52.5156	64.0431	61.0478	46.7209	42.0316	34.1906	42.6523	25.2711	47.5452	30.5162	45.4241	67.7127	48.5394	29.6025	89.6767	30.9444	36.32	30.6545	41.6229	17.4929	43.4486	70.1266	66.9728	34.6019	11.6553	32.8819	47.3584	65.6517	27.902	31.7125	53.6437	70.7591	33.8753	59.7337	33.2229	27.5691
0.6538	272.958	0.65_272.9577m/z			8592.1	8270.27	9484.99	9132.5	8282.95	9046.62	7713.06	6384.83	9491.11	7181.04	9162.68	8338.9	8279.81	6185.04	13566.2	5471.7	8292.94	6755.07	6267.15	6027.36	7301.51	11695.2	10724.2	8013.97	810.77	6631.62	8404.84	10221	7529.19	6875.65	11335.4	12912.2	8550.15	10085.7	6476.36	6297.06
0.653783	284.432	0.65_284.4318m/z			302.349	318.694	7.08128	275.795	153.396	248.442	182.962	130.932	174.076	130.972	201.479	365.496	236.202	137.913	428.749	163.551	242.746	180.505	208.248	164.249	294.571	433.64	323.33	187.068	17.9439	83.5031	220.514	415.773	130.97	116.23	402.141	422.732	257.419	19.4621	5.52889	104.617
0.6538	288.936	0.65_289.9431n			20640	22207	25176.5	21791.7	17420.8	21303.4	17575.7	16353.2	20049.7	16320.7	21218.4	22182.4	21512.1	16902.3	29135.7	15567.7	19416.9	18065.8	17520.1	16814.2	20467.5	27040.2	23933.3	18673.7	6145.66	15840.8	20289.7	27038.2	17254.8	16535.5	26741.8	28935.9	20682.5	26991	17298.8	15502.9
0.6538	869.284	0.65_290.0971n			164.669	190.429	218.471	168.078	80.7767	141.666	112.469	68.2949	118.959	71.9219	154.29	198.182	170.443	119.006	259.293	112.079	128.897	120.233	131.942	93.4311	161.844	231.594	163.662	110.217	98.0332	115.314	162.535	250.648	88.996	92.0592	217.244	257.693	166.194	260.037	102.531	97.6602
0.6538	292.929	0.65_292.9288m/z			426.434	458.592	532.707	443.673	363.07	443.502	374.356	344.475	399.258	322.232	423.815	456.97	450.066	352.58	589.561	328.112	401.287	373.224	359.86	344.603	417.2	554.373	487.282	381.407	139.426	328.901	400.221	577.426	344.908	335.072	547.216	594.021	414.826	541.769	351.902	323.576
0.653783	298.938	0.65_298.9381m/z			678.784	751.297	397.748	565.364	453.405	444.329	437.691	315.476	369.92	379.284	515.438	777.182	571.546	373.701	2566.43	458.951	556.219	397.122	492.777	466.44	573.582	867.129	702.187	440.03	661.207	355.172	511.09	840.101	378.126	418.247	750.2	849.304	515.798	286.215	247.858	315.893
0.653783	299.938	0.65_299.9377m/z			565.287	657.248	476.438	516.177	350.981	396.442	341.685	284.96	295.343	325.51	451.581	673.938	564.177	372.889	1288.92	426.6	445.307	377.669	449.221	388.987	601.986	645.633	637.372	388.968	561.681	305.11	472.11	708.14	280.849	348.195	565.058	654.839	473.247	656.77	341.915	313.316
0.653783	300.906	0.65_300.9061m/z			3098.34	3356.03	1208.33	3320.16	2065.83	3517.05	2042.38	2190.07	2328.3	1875.03	2797.33	3292.77	3016.4	2237.89	4060.03	2057.5	2939.3	2458.35	2615.72	2358.61	3556.69	3754.16	3324.87	2449.11	1811.99	1279.58	2883.99	3652.06	2088.22	1573.99	3869.89	3959.63	3028.02	1879.42	849.982	1496.56
0.653783	302.907	0.65_302.9072m/z			2249.04	2636.88	1396.01	2300.33	1513.64	2135.31	1678.52	1534.27	1558.47	1411.43	2043.15	2665.66	2550.6	1831.17	2458.14	1941.43	2084.98	1968.67	2084.9	1832.29	2473.49	2742	2504.06	1815.42	2163.41	1470.94	2188.82	2685.05	1507.17	1576.71	2508.62	2650.67	2219.52	1247.62	1053.37	1520.12
0.653783	312.92	0.65_312.9203m/z			9312.24	8965.16	673.294	8709.08	7301.35	7865.73	6906.28	5063.79	6988.94	6048.44	7527.57	9056.77	6242.79	5031.8	32828.2	4436.95	7917.92	5731.26	6414.85	5220.13	7529.87	11730.6	10697.6	6677.96	1316.85	2585.73	6558.48	10984.4	6113.94	3690.34	10333.1	12033.6	7363.32	2290.79	510.896	3306.62
0.653783	315.914	0.65_315.9142m/z			1518.96	1617.64	522.402	1476.28	922.45	1196.51	985.914	868.436	951.874	900.424	1184.79	1616.91	1275.62	953.928	3296.7	984.03	1204.24	1068.2	1171.08	962.851	1376.7	1864.71	1733.43	1025.56	673.756	608.61	1193.72	1846.55	908.85	794.417	1659.53	1804.78	1248.98	933.842	326.518	683.882
0.653783	328.898	0.65_328.8980m/z			49057.3	52187.4	4300.13	49116	35254.2	50400.3	35548.7	34026	38504.5	32312.7	44473	51026.8	42485.8	34307.8	71157.5	29192.5	44623.2	37407.1	39402.5	35426.3	49417.5	61969.1	54005.2	38986.6	9460.58	17619.4	42515.9	60679.2	34523.6	23157.8	61639.1	66643.8	45829.9	14924.6	3012.95	21954.8
0.653783	332.895	0.65_331.8876n			5985.43	6177.03	1218.2	6098.17	4091.18	5602.23	4132.8	3403.22	4306.82	3516.04	5212.32	6145.92	4741.21	3587.86	13517.8	3185.39	5242.79	4135.47	4514.21	3862.66	5725.22	7325.49	6881.91	4302.04	1471.77	1831.05	4716.18	6832.46	3792.62	2417.89	7136.5	7542.23	5169.12	1625.65	825.295	2172.14
0.653783	341.416	0.65_341.4157m/z			300.608	381.277		290.493	221.661	222.848	180.314	158.754	207.556	174.096	255.026	354.649	222.432	160.877	782.923	143.197	253.853	176.683	220.861	166.397	276.723	476.367	387.005	231.877	33.6153	78.7346	212.717	451.833	170.463	130.082	398.651	462.613	277.83	87.1556	3.47298	113.162
0.653783	345.879	0.65_345.8794m/z			3571.84	4516.94	839.751	3987.53	2337.23	4357.82	2503.66	3058.92	2827.36	2397.65	3613.85	4249.21	4435.18	3309.78	2622.54	2876.66	3513.22	3413.02	3601.46	3454.46	4701.39	4654.71	3831.03	3116.18	2307.15	1916.66	3962.36	5002.16	2639.35	2333.42	5179.71	5185.42	4075.08	2086.51	654.02	2156.23
0.653783	346.896	0.65_346.8962m/z			6400.66	6497.84	928.563	6811.62	4333.41	7225.22	4533.49	4657.12	5062.51	4052	6201.48	5968.13	6386.5	5087.48	4555.7	4229.25	6096.98	5328.8	5641.06	5227.14	6965.72	6177.04	6802.12	5224.56	2362.11	2565.9	6164.96	5906.96	4438.15	3315.38	6987.79	6367.72	6416.56	1967.19	671.489	3086.09
0.653783	348.87	0.65_348.8704m/z			4714.86	5253.16	951.639	4951.26	3099.5	5405.18	3230.89	3864.3	3650.29	2980.98	4619.77	5141.91	5242.05	4125.11	3342.34	3482.31	4435.18	4229.06	4432.06	4108.18	5695.99	5690.03	4959.65	4014.54	2456.6	2297.9	4873.69	6002.59	3357.89	2745.69	6233.56	6214.64	5178.48	2222.77	671.473	2599.7
0.653783	349.408	0.65_349.4083m/z			2973.29	3504.03	531.241	3172.82	1753.05	3113.12	1928.4	1967.94	2026.29	1636.58	2696.2	3563.4	3096.47	2216.56	3202.63	1973.99	2671.52	2257.17	2569.53	2294.94	3422.86	4131.1	3412.84	2244.13	1397.41	1225.04	2782.79	4295.1	1791.18	1561.51	4071.33	4483.64	3108.16	1113.38	315.248	1440.73
0.653783	362.885	0.65_362.8852m/z			9608.68	10563	6511.01	10249.9	6053.44	10885.3	6609.81	7379.44	6892.74	5914.48	9212.37	9867.14	12415.1	8776.08	5748.16	9514.79	8948.3	9026.89	9359.01	8786.11	11523.8	8158.35	9186.64	7858.95	9705.85	7773.26	10524.6	8759.02	6545.79	8817.27	10148.3	8905.51	10727.2	25189	5090.23	7972.63
0.653783	368.397	0.65_368.3968m/z			2677.78	2875.54	839.239	2592.98	1707.14	2379.34	1827.68	1577.28	1704.75	1563.61	2256.69	2974.02	2512.7	1728.7	3388.25	1705.19	2285.2	1930.29	2126.34	1793.28	2870.42	3392.78	2988.74	1873.1	1682.79	1032.39	2233.36	3395.77	1567.9	1326.35	2898.13	3351.15	2366.82	1272.63	538.076	1186.78
0.653783	370.92	0.65_370.9203m/z			2074.31	2168.63	279.074	2009.12	1173.24	1904.24	1299.91	1147.78	1263.83	1072.24	1719.5	2131.34	1780.53	1280.6	3141.76	1156.07	1687.86	1377.36	1543.93	1297.72	2085.18	2470.33	2233.68	1328.48	797.912	647.848	1637.85	2560.84	1137.32	885.146	2571.71	2643.45	1779.92	231.465	181.903	777.676
0.653783	357.397	0.65_374.4007n			2298.85	2937.41	104.655	2441.73	1187.28	2561.25	1294.42	1577.8	1542.82	1149.75	2117.24	2788.78	2538.08	1732.91	1848.35	1417.98	1911.19	1830.03	1973.39	1814.91	2710.37	3176.12	2287.41	1705.64	691.362	808.378	2314.09	3399.76	1389.27	1070.33	3488.32	3509.66	2436.62	837.813	65.7751	1049.83
0.653783	358.398	0.65_375.4016n			1337.07	1481.46	156.588	1417.43	826.652	1295.91	907.779	824.67	888.902	708.051	1152.64	1508.63	1386.19	953.135	1819.34	883.315	1041.97	998.967	1047.94	896.266	1466.25	1734.93	1325.52	946.01	419.599	477.206	1227.11	1651.52	755.235	630.583	1641.15	1761.77	1314.23	583.908	96.1829	564.058
0.653783	425.385	0.65_383.3510n			4728.61	5280.43	302.116	4755.55	2876.12	4395.85	3116.12	2948.73	3010.26	2588.86	3901.13	5167.02	4729.73	3380.67	5871.58	3289.31	4028.92	3589.4	3960.3	3346.33	5201.66	5961.97	5346.09	3516.55	1621.58	1890.58	4341.75	5731.02	2887.32	2355.78	5737.64	5810.35	4602.59	1729.15	205.776	2212.93
0.6538	386.937	0.65_386.9372m/z			329.375	299.84	281.404	317.073	290.102	271.16	287.671	185.397	301.873	244.256	297.001	309.759	267.943	173.788	497.796	187.718	279.678	201.165	209.588	186.665	238.569	408.632	383.003	260.731	112.509	213.841	269.327	353.802	243.419	215.504	332.151	393.518	279.676	295.542	211	207.631
0.653783	387.388	0.65_387.3879m/z			747.804	774.786	67.5682	695.131	418.95	658.213	459.162	402.643	384.482	372.767	517.22	784.512	716.15	511.859	1340.68	522.901	544.066	534.35	564.032	494.578	708.103	889.365	764.101	489.98	329.24	303.998	519.726	805.748	345.694	322.116	707.827	823.683	531.454	252.01	66.0719	344.882
0.653783	410.867	0.65_387.8777n			5630.13	6040.51	1510.06	5860.78	3749.05	6133.13	3953.25	4012.79	4227.34	3338.68	5139.99	5973.79	5921.85	4402.17	10857.5	3763.62	4990.32	4650.41	4829.52	4414.61	5943.32	6268.7	5772.19	4345.89	2791.18	2278.73	5302.03	6248.23	3827.35	2874.45	6599.97	6479.34	5476.97	4798.5	1235.73	2678.23
0.653783	401.868	0.65_401.8682m/z			4949.66	5898.48	562.326	5252.31	3484.41	5991.99	3454.56	3983.95	4247.81	3326.14	4829.85	5629.74	5109.95	4167.56	9496.94	3139.98	4678.42	4274.74	4507.33	4125	5795.93	6951.1	5509.91	4147.53	1442.74	1897.83	5011.83	7298.87	3645.88	2459.52	7450.51	8128.59	5332.54	1752.05	318.962	2347.75
0.653783	403.375	0.65_402.3956n			2686.64	2796.93	163.386	2768.96	1620.98	2424	1745.08	1554.02	1805.92	1438.02	2245.06	2729.13	2347.97	1708.7	4437.94	1623.88	2366.46	1945.25	2091.79	1872.74	2592.67	3036.58	2962.64	1856.55	955.139	906.897	2139.17	2984.66	1601	1256.76	3019.68	3093.08	2539.62	793.505	95.6765	1140.77
0.653783	406.396	0.65_406.3964m/z			6090.48	6526.05	508.532	6091.05	3865.08	5834.24	3963.64	3417.25	4144.71	3340.45	5152.18	6525.71	5109.33	3532.06	10486.2	3412.47	5243.39	4184.48	4496.28	3774.28	5840.43	8135.67	7128.52	4458.1	1550.35	2021.55	4890.84	7830.85	3668.23	2553.19	7636.57	8193.95	5449.13	778.721	273.432	2359.41
0.653783	435.379	0.65_412.3901n			1135.58	1179.66	99.7068	1125.95	651.498	1052.6	753.689	622.672	728.948	653.799	923.13	1124.53	1049.64	737.633	1388.88	690.241	966.391	798.014	883.552	713.907	1250.69	1332.28	1223.51	789.601	308.332	337.31	896.718	1304.7	657.716	485.754	1301.12	1363.36	1004.49	395.676	65.1157	455.645
0.653783	414.387	0.65_413.3795n			5188.35	5884.47	213.451	5334.73	3041.59	5745.24	3319.86	3248.03	3672.46	2879.55	4673.77	5632.4	4836.21	3431.61	4775.19	2735.82	4567.18	3912.67	4002.88	3682.99	5638.68	7002.67	5628.3	3882.13	885.028	1375.03	4753.1	6970.81	3083.77	1967.33	7461.98	8073.76	5198.05	1237.82	150.923	1818.88
0.6538	418.894	0.65_418.8942m/z			11079.3	12910.8	15160.9	11976	8371.21	11728	8680.62	8558.01	10026.8	7942.45	11386.5	12834.7	12367	9267.45	16203	8681.67	10196.6	9873.54	9796.12	9194.2	11999.3	15321.2	13046	9554.08	4622.67	7922.85	11089	16387.7	8754.45	8441.81	15368.5	16677.8	11336.5	16686.9	9450.85	7960.29
0.653783	422.376	0.65_422.3757m/z			9586.72	11490.1	945.901	10779.2	5711.96	12199.8	6025.2	7357.83	7538.1	5583.12	9393.38	11195.9	10708	7945.06	6909.38	6123.55	9242.03	8312.77	8858.27	8110.8	11983.4	12634.1	10309.7	7949.41	2782.23	3417.98	10152.1	13335.2	6313.91	4384.4	14906.4	14760.8	10949.6	3214.86	522.938	4165.71
0.653783	430.864	0.65_430.8644m/z			6141.29	7117.28	3223.84	6877.47	3798.58	7240.37	4124.01	4574.51	4584.6	3611.44	5860.35	6630.85	6965.15	5008.42	7581.64	4327.96	5707.84	5381.97	5412.06	5080.62	7313.15	5874.47	5438.4	4781.87	3678.85	2904.09	6344.71	7317.65	4031.93	3405.79	7995.98	7761.87	6881.12	34485.4	2161.19	3020.11
0.653783	414.883	0.65_431.8862n			17735.4	17322.7	1587.28	17623.5	12418.6	17816.7	12271	10898.9	13572.1	10754.5	15467.5	17194	13477.4	10698.8	37755.4	8657.65	15657.5	12065.3	12888.5	11000.4	16631.1	21759.3	19984.5	13388.2	2753.43	4470.34	14187.2	20431.1	11443.8	6411.8	22068.5	23122.9	15807.8	3036.32	1031.44	5940
0.653783	432.863	0.65_432.8626m/z			5528.29	5928.6	812.08	5478.47	3414.93	5380.66	3550.9	3341.09	3751.04	3067.68	4573.33	5761.91	5243.18	3716.56	6159.07	3509.48	4832.23	4119.16	4413.24	3866.31	5650.95	6466.66	5872.36	4026.55	1867.47	2138.23	4724.17	6730.55	3413.15	2847.78	6463.46	6781.91	5112.41	2584.43	558.035	2546.52
0.653783	439.367	0.65_439.3672m/z			1676.55	1881.12	267.985	1719.15	993.424	2053	927.2	1171.97	1035.1	869.238	1578.9	1727.78	1967.88	1349.51	2873.55	1213.98	1515.29	1433.57	1563.39	1414.46	1970.11	1662.46	1710.74	1329.23	1115.27	696.575	1719.11	1600.2	1036.41	856.019	1998.02	1802.38	1839.79	733.03	146.546	813.173
0.653783	442.877	0.65_442.8772m/z			30237.3	28367.7	1014.55	29994.1	22894.2	30403.9	22030.8	19134.2	24648.5	19569.3	26903.2	27461.7	20554.3	17160.5	69639.4	12838.1	26889.5	19847.2	21235.9	18490.1	26240.8	36929	34971.1	23213.4	2132.01	6263.59	23139.6	33466.5	20538.8	9892.55	36941.2	41033.7	26010.3	4393.61	750.002	9210.41
0.653783	443.879	0.65_443.8790m/z			25391.9	24187.7	924.565	24833.2	18176.4	25563.9	17988.6	15962.3	19852.6	15908.3	22323.3	23455.5	17820.9	14996.7	55842.3	11330.6	21995.6	16954.2	17853.8	15633.8	22520.9	30822.2	29180.6	18954.8	2429.77	5581.98	19567.6	27896.5	16655.2	8354.96	30497.1	33868.1	22033.9	2048.45	652.049	7951.31
0.653783	453.865	0.65_453.8655m/z			987.724	1335.99	273.138	1153.65	641.846	1379.75	654.457	782.499	782.947	583.37	1019.31	1352.23	1253.5	938.617	1782.68	785.049	1014.37	956.828	992.632	907.397	1354.48	1388.9	1166.68	832.741	746.025	455.769	1115.22	1576.67	702.64	534.457	1459.63	1627.14	1254.96	1177.38	172.135	552.912
0.653783	479.365	0.65_456.3754n			4247.27	4947.63	35.3216	4558.36	2526.71	5034.86	2699.15	2964.08	3255.73	2405.97	3892.99	4760.41	4134.85	2997.05	3779.19	2376.15	4071.3	3335.4	3502.07	3003.72	4769.24	5929.83	4690.46	3247.19	509.192	1122.43	4095.99	5878.08	2713.91	1647.39	6379.75	6701.36	4557.98	839.867	9.94608	1544.88
0.653783	456.875	0.65_456.8746m/z			2608.27	3163.76	1609.15	2521.6	1611.46	2346.49	1613.27	1539.75	1596.28	1496.76	2183.77	2780.08	2839.47	1924.87	4513.33	1818.35	2124.19	1893.09	1975.65	1994.06	2724.65	2905.04	2543.86	1801.8	1701.92	1095.45	2232.53	3206.01	1629.94	1300.34	3047.71	3327.91	2438.86	2786.86	1104.71	1255.51
0.653783	458.855	0.65_458.8552m/z			63703.4	69330.2	1469.42	68828.4	44816.8	78535.4	45597.3	52497.3	55975.4	43512.1	64840	66263	60970.4	50491.8	63477.9	36435	62311.1	54815.4	55600.6	51779.7	71278.7	81736.1	70521.8	55415.4	9280.78	19748.9	62905	82840.5	48420.6	28093.6	91321.6	94783.9	67928.3	11772.9	1143.31	26924.8
0.653783	459.857	0.65_459.8575m/z			14290.4	15598.9	389.623	15322.1	9786.12	17378.3	10065.3	11402.7	12346.6	9363.51	14244.4	14913.5	13531.1	11143.4	14249.8	8130.58	13671.5	11880.3	12234.5	11318.1	15809.7	17853.8	15409.4	11970.5	2154.35	4284.88	13775.3	17921.7	10614.8	6184.48	20136.6	20772.9	15041.4	2789.12	280.797	5801.26
0.653783	460.356	0.65_460.3559m/z			1074.89	1137.94	363.738	1143.57	754.93	1279.7	768.44	789.902	844.778	726.266	1033.03	1110.1	977.155	764.758	1230.79	634.701	1047.27	878.479	896.398	715.598	1141.21	1248.84	1244.61	878.966	373.915	382.902	1013.96	1211.92	765.212	511.736	1345.41	1306.81	1125.56	445.768	266.251	473.174
0.653783	460.855	0.65_460.8551m/z			14627.4	15356.5	643.515	15468.5	9986.18	17611.9	10248.1	11507.5	12500.1	9539.89	14531.3	14503.3	13404.3	11001.8	15225.6	7980.34	13924.3	11954.8	12249.9	11398.5	15821.9	18129.9	16071.1	12197.2	2101.37	4244.34	13883.4	17278.5	10646.7	6095.76	19871.7	20910.8	15042.9	2562.11	423.646	5681.18
0.653783	466.848	0.65_466.8476m/z			4642.45	5603.58	519.108	5081.18	2904.18	5921.68	3032.35	3976.68	3743.26	2987.8	4779.36	5420.1	4970.26	4054.84	5179.39	2924.08	4414.25	4163.43	4351.06	4211.91	5926.59	6764.31	5104.83	4055.13	1544.64	1658.82	4962.03	7304.27	3497.97	2191.78	7627.33	8071.92	5206.58	1760.14	326.993	2152.58
0.653783	467.854	0.65_467.8542m/z			6077.77	6284.97	803.639	6493.41	4143.5	7326.07	4276.17	4773.6	5147.61	3915.01	6150.56	6161.75	5783.86	4840.02	9375.83	3564.4	5793.2	5122.64	5428.76	4850.87	6658.39	6972.32	6590.14	5169.25	1659.79	2012.92	5867.73	7078.21	4486.57	2642.17	7877.79	7860.28	6240.18	1294.35	553.896	2590.14
0.653783	471.878	0.65_471.8784m/z			9627.56	9890.37	1168.43	9767.07	6189.52	9581.81	6077.55	5645.19	6861.32	5478.24	8188.38	9645.32	7156.98	5488.82	16413.6	4460.71	8406.98	6152.48	7384.21	6259.94	9370.05	12089.9	10690.5	7099.61	1865.22	2246.07	7143.55	11597.3	5804.92	3119.72	12370	13557.6	8067.42	1864.34	852.753	2915.2
0.653783	478.83	0.65_477.8225n			10794.7	12940.8	2767.36	12033.1	6703.93	13578.1	7088.38	8844.93	8331.22	6877.98	10743.8	11925.9	12626.5	9581.12	10126.1	7608.47	10231.5	9772.57	10055.4	9603.78	13483.1	13427.7	11473.3	9130.77	5808.4	4444.32	11254.8	14338	7576.56	5574.89	15447.9	15750.1	12077.7	9423.79	2216.28	5416.17
0.653783	483.856	0.65_483.8558m/z			2371.64	2478.54	173.071	2474	1339.94	2729.14	1433.46	1631.08	1687.04	1333.64	2289.2	2364.77	2422.42	1796.22	4207.92	1424.02	2150.14	1922.13	2169.06	1871.82	2622.31	2820.68	2608.41	1845.59	1037.37	774.896	2303.37	2848.29	1428.69	1068.89	3084.38	2962.15	2355.84	769.967	164.087	942.117
0.653783	484.858	0.65_484.8576m/z			2863.51	3021.05	468.047	2916.16	1782.88	3044.42	1787.51	1864.41	1930.3	1662.58	2532.85	3056.36	2416.5	2033.6	5643.51	1704.36	2468.99	2157.09	2450.29	2031.11	2954.7	2915.6	2761.99	2139.11	735.19	827.283	2431.53	3436.53	1797.35	1206.48	3346.43	3578.7	2720.19	574.968	272.326	1065.09
0.653783	485.843	0.65_485.8426m/z			2738.33	3029.61	148.416	2605.7	1826.29	2908.06	1855.52	1940.35	2116.83	1705.42	2456.1	2996.01	2673.72	2160.22	4624.35	1846.1	2495.64	2310.83	2319.57	2192.71	2961.38	3473.27	2926.6	2159.58	669.51	1042.95	2530.29	3517.93	1900.71	1402.23	3518.69	3838.28	2636.73	889.391	89.7542	1327.3
0.653783	489.861	0.65_489.8608m/z			2596.95	2797.32	496.768	2514.52	1514.76	2554.67	1582.65	1509.96	1725.32	1314.19	2209.61	2719.11	2323.06	1548.6	4130.76	1455.49	2225.6	1822.3	1970.74	1755.65	2630.69	3148.72	2827.43	1821.78	959.923	783.535	2202.92	3108.01	1514.99	1077.41	3117.4	3253.73	2300.52	1063.89	285.955	981.242
0.653783	490.856	0.65_490.8560m/z			2735.03	3243.75	1052.51	2957.78	1627.97	3135.12	1715.69	1901.05	1963.51	1497.37	2635.16	3471.85	2602.71	2146.79	4067.53	1806.78	2491.65	2209.13	2391.69	2002.94	3357.17	3707.16	3152.71	2117.83	1438.05	998.736	2466.47	3847.73	1733.14	1236.66	3869.66	4186.25	2595.17	1075.71	696.355	1178.42
0.653783	491.858	0.65_491.8581m/z			1498.26	1665.71	267.772	1532.49	859.288	1691.61	867.395	931.874	922.331	650.151	1336.19	1762.87	1449.63	1113.59	2005.02	916.121	1312.33	1159.62	1189.26	1113.17	1682.94	1930.52	1616.39	1128	559.383	482.55	1485.51	1864.14	765.272	625.871	2028.05	2113.32	1510.1	853.534	152.984	611.885
0.6538	503.884	0.65_503.8845m/z			77.9345	101.256	79.9409	73.9648	59.0629	57.135	65.2225	38.8809	51.241	48	63.8598	107.056	67.5543	53.2802	91.2419	56.4075	54.4804	69.0801	59.5783	58.0869	80.3651	79.8274	56.341	51.2657	67.9778	49.0206	62.8157	100.848	56.0288	54.1166	63.4173	70.2094	59.8409	79.5577	58.9506	39.4131
0.653783	505.525	0.65_505.5249m/z			259.619	248.437		226.567	105.185	344.374	84.7856	116.626	160.47	86.1629	208.777	293.797	209.924	161.837	126.125	92.3444	212.041	126.585	138.433	152.197	295.946	309.679	230.737	134.017	56.1775	41.3331	252.073	372.546	87.5862	55.2095	385.098	350.383	219.064	67.3896		65.3967
0.653783	507.853	0.65_507.8527m/z			1955.94	1957.52	186.876	1952.89	1141.39	2039.25	1239.19	1248.62	1380.79	1058.67	1756.24	1965.25	1639.45	1213.07	3471.62	979.555	1798.74	1473.08	1435.65	1228.91	1845.27	2509.35	2166.34	1386.65	504.033	489.71	1599.6	2525.37	1141.31	707.495	2723.95	2752.02	1649.3	651.016	103.473	592.465
0.653783	508.352	0.65_508.3521m/z			2182.83	2400.23	52.8084	2203.69	1511.23	2142.34	1465.87	1101.15	1578.34	1241.75	1824.37	2123.37	1679.06	1167.17	5081.14	1029.21	1803.84	1390.11	1555.38	1300.47	1901.22	2773.61	2434.44	1485.07	550.486	562.732	1610.85	2740.75	1343.94	740.462	2650.92	3172.6	1883.98	577.937	42.2564	619.486
0.653783	511.857	0.65_511.8573m/z			1840.07	1946.7	171.134	1735.73	1065.88	1836.96	1076.25	1049.12	1233.92	984.105	1575.14	1868.7	1378.11	1117.89	3358.54	873.83	1512	1120.77	1516.72	1130.33	1903.15	2242.68	1821.46	1274.54	428.407	376.181	1460.53	2240.46	1070.87	571.623	2385.18	2410.64	1676.1	406.845	118.89	546.187
0.6538	516.896	0.65_516.8965m/z			1824.26	1651.93	1874.39	1744.43	1623.28	1501.52	1496.05	994.127	1591.66	1274.94	1567.64	1685.93	1406.17	977.007	3224.93	969.471	1526.52	1157.65	1150.09	937.02	1338.2	2624.83	2426.67	1374.27	155.962	1121.32	1512.16	2248.89	1283.64	1226.17	2155.03	2577.31	1591.34	1959.66	1102.73	1042.51
0.653783	518.856	0.65_518.8556m/z			3225.74	3316.95	872.523	3195.64	2013.3	3618.16	1927.42	2343.21	2098.71	1963.97	3021.31	2927.61	2346.76	1822.57	4454.43	1268.27	2557.62	1953.39	2544.64	2768.65	3564.19	3365.48	3274.99	2313.64	956.61	667.551	2312.77	3323.4	2041.1	853.643	4354.06	4642.13	2463.49	1026.82	610.166	777.681
0.653783	521.173	0.65_521.1730m/z			334.737	597.812		546.46	180.752	716.888	226.63	474.161	373.486	254.438	488.66	564.696	647.803	477.56	19.4199	313.584	435.204	432.869	496.052	499.25	635.244	668.466	382.905	408.711	131.153	158.246	595.79	772.526	300.013	230.212	930.925	906.022	560.602	115.928		206.392
0.653783	544.341	0.65_521.3519n			3119.69	3475.76	8.58282	3362.84	1719.09	3634.15	1755.85	1884.54	2213.4	1653.99	2830.15	3425.08	3020.31	2062.9	3571.63	1664.64	2642.87	2313.74	2540.97	2148.83	3469.9	4085.1	3339.64	2220.04	358.841	762.482	2831.09	4322.38	1863.17	1130.17	4753.26	4884.54	3128.15	622.585		1027.07
0.653783	521.842	0.65_521.8424m/z			1784.27	2216.86	239.727	2199.92	1052.21	2418.74	1126.65	1557.98	1409.35	1051.98	1832.57	2220.93	2114.27	1555.5	1971	1177.53	1747.93	1782.3	1691.35	1599.31	2322.44	2202.89	2053.93	1478.87	594.617	607.785	2133.73	2437.29	1205.93	878.253	2872.92	2578.25	2153.13	1188.55	137.862	790.56
0.6538	521.879	0.65_521.8788m/z			56.3848	73.0331	75.13	60.7532	54.0591	55.0428	60.905	36.2884	56.3923	39.2111	53.7242	81.7429	62.2853	43.8023	94.7809	49.9486	48.3333	44.091	49.7485	44.1129	65.5345	78.8259	69.6862	51.5916	105.746	36.9296	52.6003	78.7998	44.1754	49.5183	77.4399	95.6583	63.0402	81.7692	50.1399	39.3332
0.653783	522.844	0.65_522.8438m/z			1748.31	1870.03	223.42	1817.33	962.567	1961.6	972.477	1144.9	1204.7	846.583	1538.83	1837.88	1514.38	1113.58	2257.68	930.704	1408.51	1284.11	1415.48	1265.65	1808.45	1622	1445.02	1283.09	570.398	441.263	1540.71	2172.5	969.214	680.353	2249.46	2206.26	1707.46	445.131	125.015	562.707
0.653783	523.833	0.65_523.8330m/z			3324.91	4127.73	133.224	3631.28	2066.32	4553.3	2221.41	2907.62	2854.62	2202.09	3495.21	3777.94	3362.35	2760.9	2615.32	1870.54	3177.78	3074.2	3005.11	2845.08	3956.02	5175.19	3602.43	2954.61	607.541	932.108	3342.38	5366.55	2549.4	1422.3	5756.07	6218.23	3742.58	631.494	97.5702	1343.41
0.653783	524.333	0.65_524.3330m/z			4815.57	4943.19	9.95822	4949.22	3424.02	5328.07	3341.79	3290.72	3924.4	3115.5	4499.7	4644.34	4208.26	3239.88	7069.12	2261.17	4399.59	3605.8	3644.79	3299.76	4625.44	6122.39	5345.84	3741.76	590.134	1185.5	4164.94	6046.94	3258.38	1695	6551.33	6790.88	4516.08	732.703	9.54745	1658.55
0.653783	528.507	0.65_527.4998n			1680.7	1989.29	15.3421	2033.12	812.002	2295.74	786.537	1104.69	1296.17	810.788	1764.07	1983.93	1819.99	1372.26	639.428	765.706	1534.07	1426.08	1600.1	1188.22	2097.93	2464.8	1847.01	1307.56	467.413	321.502	1833.96	2617.3	976.9	612.7	2925.99	2795.34	2012.57	688.643	10.805	528.45
0.6538	532.875	0.65_532.8750m/z			5947.23	6127.47	6810.96	6047.14	4690.65	5625.37	4594.82	3902.31	5177.2	4071.57	5548.22	6223.53	5639.22	3972.17	9146.83	3821.55	5111.71	4473.3	4399.07	3823.34	5305.05	8002.34	7124.4	4689.42	1392.27	3804.77	5397.82	7742.61	4398.4	4153.55	7428.99	8448.24	5587.94	7382.6	4274.67	3741.08
0.653783	516.18	0.65_533.1831n			867.799	1065.27		839.06	314.439	1253.93	315.715	712.321	470.819	324.59	798.934	991.89	1060.07	700.18	158.649	521.759	697.263	796.687	780.054	736.01	1209.05	1277.17	812.321	646.236	145.993	155.744	1088.76	1408.12	342.809	244.447	1609.02	1584.22	1056.98	27.4362	0.0844114	233.543
0.653783	516.515	0.65_533.5185n			1069.82	1361.75		1264.34	604.586	1516.71	516.918	790.943	643.134	470.454	999.462	1245.02	1236.73	798.004	242.38	603.47	884.372	860.318	898.911	880.35	1325.11	1353.13	1119.17	837.709	215.73	269.693	1192.29	1468.1	587.257	446.856	1641.28	1706.76	1222.94	248.888		332.01
0.653783	535.511	0.65_534.5040n			1089.38	1145.05		1131.01	480.657	1427.84	422.798	693.511	641.867	394.166	901.696	1028.15	1065.79	734.634	695.676	600.729	818.604	894.999	969.026	786.753	1182.75	1336.53	1023.21	673.047	271.535	282.643	1165.15	1214.1	481.476	305.656	1496.56	1328.22	1166.97	105.777		312.827
0.653783	537.349	0.65_537.3494m/z			3402.83	3549.29	166.776	3394.73	2180.98	3657.66	2189.36	2027.67	2478.46	1845.29	2960.82	3414.79	2688.5	2014.87	6425.23	1643.34	2855.68	2249.6	2423.2	2162.32	3322.24	4451.33	4085.36	2518.64	509.334	785.101	2859.55	4330.64	2026.65	1193.02	4346.37	4730.06	3189.06	902.882	54.7408	1132.67
0.653783	541.505	0.65_541.5053m/z			1017	1156.72		1083.17	512.789	1313.39	517.988	523.393	663.66	458.101	939.018	1156.37	1058.98	674.371	527.801	554.297	959.171	715.656	799.581	718.081	1222.39	1353.33	976.575	811.588	306.965	174.762	890.085	1234.29	511.136	335.11	1722.8	1552.63	1118.69	225.824		317.816
0.653783	541.842	0.65_541.8415m/z			3029.75	3205.64	235.786	3062.64	1961.99	3505.04	1969.97	2186.68	2339.24	1904.71	2819.5	3008.86	2830.42	2253.11	6562.79	1728.81	2745.15	2435.27	2451.7	2337.52	3127.2	3451.44	3216.6	2385.83	723.207	926.925	2711.43	3405.67	2081.58	1268.3	3663.04	3742.1	2975.62	767.556	171.45	1233.83
0.653783	545.501	0.65_544.4938n			2069.63	2579.63	12.4183	2523.09	1112.04	2992.97	1204.66	1420.31	1590.15	1092.17	2249.82	2478.03	2226.49	1576.85	1280.57	1029.19	1996.45	1738.51	1904.74	1521.35	2576.74	2979.8	2271.62	1723.17	530.093	470.155	2041.68	3170.51	1132.95	757.75	3468.27	3541.54	2468.72	433.938	9.17841	694.784
0.653783	546.164	0.65_546.1645m/z			246.007	245.126		321.333	130.845	383.495	144.089	257.057	282.735	109.197	310.334	350.657	318.894	282.174	21.0704	187.383	281.994	309.145	284.179	265.031	365.427	344.661	335.211	278.271	90.1635	89.258	355.32	329.082	229.897	128.514	373.006	492.687	345.693	37.0069		98.5087
0.653783	546.836	0.65_546.8362m/z			3419.94	3824.22	1399.12	3503.73	2181.9	3523.14	2206.12	2094.16	2355.15	1990.7	2895.26	3579.04	3491.03	2356.78	5592.35	1997.15	2969.29	2533.43	2604.86	2527.28	3534.28	3825.19	3539.35	2357.93	1815.13	1172.11	2887.61	3993.03	2046.5	1430.26	4131.07	4640.21	3197.15	5046.63	1183.03	1358.93
0.653783	548.169	0.65_548.1689m/z			207.543	310.75		254.776	139.329	326.098	140.742	188.284	135.013	55.8947	210.843	343.989	308.33	232.449	46.1705	144.377	221.667	210.006	226.1	179.967	322.29	264.581	304.038	214.74	57.9585	54.9975	274.904	276.204	118.599	104.02	345.484	366.233	284.485	89.4096		39.7682
0.653783	549.836	0.65_549.8363m/z			2483.6	2722.58	417.61	2505.95	1472.81	2875.14	1558.81	1857.61	1790.28	1409.1	2347	2567.48	2229.21	1847.06	3540.51	1387.33	2215.87	2013.85	2133.6	1926.85	2873	2891.83	2574.39	2009.78	626.924	832.001	2307.26	3107.1	1716.79	1090.03	3309.15	3371.72	2549.12	748.864	282.896	1019.66
0.653783	552.331	0.65_552.3311m/z			4189.58	5063.37	442.192	4599.07	2531.33	5489.24	2755.57	3496.2	3278.35	2471.89	4324.1	4736.35	4669.26	3544.07	4653.93	2547.45	3988.72	3785.08	4032.13	3758.29	5492.85	5439.41	4536.5	3561.76	1177.54	1408.33	4286.38	6109.01	2788.41	1833.09	6488.82	6718.85	4610.85	1060.29	278.782	1744.88
0.653783	536.35	0.65_553.3534n			2443.33	2674.69	5.01462	2535.21	1546.21	2657.4	1550.18	1509.37	1797.95	1299.06	2220.33	2497.29	2107.73	1539.11	3452.99	1180.86	2306.87	1717.95	1817.29	1617.45	2499.82	3195.42	2744.41	1794.62	235.632	585.643	2210.12	3009.43	1429.43	867.517	3544.86	3510.75	2362.87	398.414	11.632	803.162
0.653783	553.835	0.65_553.8352m/z			2696.09	2983.53	198.775	2843.87	1627.8	3194.16	1513.95	2001.87	2120.16	1534.39	2598.41	2948.7	2717.75	2159.12	2693.47	1430.42	2566.03	2206.41	2272.32	2009.25	3030.59	3419.73	2920.23	2196.04	615.057	745.188	2648.31	3647.69	1686.06	1015.19	4176.8	4133.66	2864.37	756.025	104.81	1030.86
0.653783	561.167	0.65_560.1600n			1206.5	1290.36		1427.59	711.257	1571.47	704.327	916.049	1055	744.175	1167.8	1435.95	1282.25	856.387	1296.61	673.855	1193.53	1151.63	1102.78	1061.87	1525.77	1671.09	1348.1	1075.81	317.82	244.861	1394.35	1811.64	775.621	384.733	2181.51	2210.21	1643.06	109.804		384.864
0.653783	560.323	0.65_560.3229m/z			2231.76	2634.5	32.7437	2340.23	1225	2819.52	1301.55	1893.38	1603.35	1222.67	2211.91	2355.81	2781.03	2050.24	2595.76	1512.17	2128.75	2151.24	2175.03	2117.1	2890.68	2670.5	2560.17	1815.1	1099.31	792.979	2372.96	2767.38	1357.43	1075.93	3112.15	2983.42	2641.06	360.365	15.9093	1006.72
0.653783	583.492	0.65_560.5025n			2449.62	2814.61		2777.88	1401.14	3225.42	1335.76	1905.45	1895.15	1154.2	2506.39	2353.25	2633.29	1902.07	1643.96	1282.83	2238.99	1997.06	1949.68	1869.25	2865.3	3417.4	2555.97	1884.16	609.433	580.942	2548.77	3217.1	1578.93	897.525	3781.4	3889.18	2958.8	329.662		803.782
0.653783	565.834	0.65_565.8337m/z			2584.34	2633.13	290.088	2944.15	1488.13	3345.8	1560.99	2034.32	2062.63	1489.84	2681.59	2617.05	2426.84	1976.53	5023.08	1331.13	2374.35	1969.32	2182.79	1967.23	2938.76	3231.31	2883.42	2136.63	559.92	598.234	2540.64	3101.69	1630.31	921.283	3630.28	3931.3	2708.15	464.677	176.599	860.667
0.653783	569.826	0.65_569.8260m/z			1892.14	2125.62	137.8	1959.89	1140.46	2537.51	1099.56	1593.05	1517.04	1036.76	1934.7	1912.12	2239.11	1789.5	2465.49	1253.47	1852.92	1733.88	1737.8	1705.75	2163.86	2167.77	1964.12	1560.14	845.813	659.002	2086.8	2474.11	1281.1	956.942	2716.04	2658.2	2222.2	629.648	81.5022	888.247
0.653783	570.327	0.65_570.3274m/z			305.078	418.668		328.67	253.214	363.168	298.28	224.899	250.381	218.106	294.367	435.354	382.43	276.268	1142.92	228.273	347.604	339.608	278.422	227.17	430.862	442.046	474.243	273.966	113.419	92.1459	254.893	485.763	245.395	173.837	439.507	475.343	377.642	136.086	6.50305	164.268
0.653783	571.83	0.65_571.8302m/z			2712.89	2977.9	466.841	2738.97	1585.99	3273.86	1637.89	1861.75	1967.24	1360.76	2549.11	3035.87	2607.94	2039.37	3272.7	1448.61	2572.97	2059.67	2241.11	2278.86	3279.33	3158.74	2772.59	2098.49	615.274	663.726	2383.22	3260.25	1640.65	1011.99	3828.05	4008.33	2621.54	694.161	289.263	960.626
0.653783	572.835	0.65_572.8351m/z			25086.3	23830.2	735.871	26087.5	18279.8	28521.9	17489.7	17223.9	21465.6	16030.7	23533.8	23287.1	17897.7	14952	46045.9	10045.9	23237	17334.3	18377.8	15884.7	23573.3	31266.7	28483.5	19726.2	1706	4741.43	20405.9	29417.2	17639	7514.28	34131.7	36670.7	23093.9	2923.01	485.345	7046.97
0.653783	573.501	0.65_573.5013m/z			395.735	419.091		509.674	247.79	651.068	300.378	268.139	303.232	215.612	380.333	441.476	472.088	313.003	278.776	231.028	420.436	351.721	410.392	369.932	544.684	590.19	537.922	311.212	41.2015	101.321	421.744	516.651	252.628	146.009	823.785	744.389	548.519	70.4779		109.3
0.653783	573.836	0.65_573.8363m/z			10259.9	9892.76	242.066	10676.3	7197.76	12092.7	7013.66	6994.71	8570.87	6365.07	9687.34	9488.82	7585.2	6159.94	18209.2	4193.3	9460.41	7072.57	7455.54	6358.63	9982.5	12918.5	11531.1	8296.91	699.269	1890.1	8489.01	11819.9	6967.74	3099.31	13889.3	15086.5	9622.59	1269.49	114.942	2901.41
0.653783	574.834	0.65_574.8339m/z			10778.8	10649.1	553.685	11336.3	7540.83	12279.9	7429.86	7513.87	8959.07	6744.84	10060.7	10509.3	8242.82	6885.03	18645.5	4724.63	10058.2	7775.98	8072.85	7134.8	10706.9	13390.3	11955	8466.65	1168.09	2122.85	9120.82	12884.2	7399.43	3393.51	14559.3	15828.4	10186.6	1396.05	330.278	3166.25
0.653783	575.832	0.65_575.8317m/z			3811.05	4089.27	198.328	3950.52	2570.65	4512.02	2595.29	2723.28	3062.61	2240.22	3757.85	3769.14	3269.62	2558.95	6721.81	1941.98	3552.86	2956.59	3060.96	2682.67	3933.07	4689.88	4395.52	3006.64	885.013	958.881	3371.21	4888.59	2587.31	1413.11	5359.21	5507.12	3832.76	734.438	112.302	1300.13
0.653783	599.157	0.65_576.1678n			1464.8	1735.85	13.7366	1804.02	887.695	2071.36	871.52	1084.17	1053.37	855.988	1554.64	1511.83	1453.2	1206.89	1785.53	814.425	1633	1280	1340.49	1344.67	1772.87	1841.98	1761.56	1361.48	417.761	304.438	1705.87	1959.78	1021	599.064	2478.4	2569.88	1682.22	341.767		493.145
0.653783	599.491	0.65_576.5022n			1209.79	1352.3		1433.21	670.88	1782.43	629.758	897.411	1116.81	523.976	1332.74	1413.83	1344.61	927.625	1626.49	660.751	1246.36	1070.78	1072.58	978.301	1666.95	1835.3	1423.34	1201.55	291.446	250.49	1210.64	1798.39	761.064	535.099	2040.19	2063.52	1461.99	191.893	6.51425	365.551
0.653783	578.494	0.65_578.4944m/z			1219.13	1426.96		1501.91	648.683	1696.89	725.383	846.384	903.177	624.809	1395.03	1237.29	1208.19	1038.72	759.451	629.222	1075.01	1050.35	1083.69	1079.39	1516.24	1644.99	1292.89	1037.12	175.043	249.251	1534.04	1973.36	712.811	431.355	1835.11	2029.22	1428.78	157.267		402.939
0.653783	579.321	0.65_579.3212m/z			1123.7	1425.6	11.9349	1156.8	658.542	1211.19	602.697	654.481	768.165	589.877	992.146	1327.64	1357.93	830.01	2594.84	777.429	1077.51	893.566	1022.37	873.045	1487.73	1525.23	1116.21	876.801	471.264	392.41	1107.75	1498.16	673.917	526.013	1604.3	1619.75	1239.64	397.846		492.136
0.653783	580.826	0.65_580.8258m/z			4774.88	4831.03	460.244	5023.6	3219.71	5643.5	3152.15	3528.18	3944.54	3026.59	4743.66	4669.52	3594.47	3045.2	7785.86	2077.66	4485.09	3682	3764.93	3258.48	4895.33	6271.41	5360.54	3783.5	872.455	956.802	3992.45	6046.1	3338.01	1484.26	6676.67	7567.43	4569.19	896.739	325.484	1434.56
0.653783	564.494	0.65_581.4968n			744.503	949.902		886.378	444.465	1263.62	386.452	777.659	707.378	401.778	908.583	864.833	1204.23	676.511	677.547	540.001	725.786	853.068	735.858	782.517	1177.41	1065.72	865.761	645.965	241.353	276.027	898.854	1337.81	540.047	390.402	1476.38	1494.38	1053.31	162.868		315.03
0.653783	581.825	0.65_581.8253m/z			3072.84	3254.41	185.09	3292.55	2103.01	3525.25	1994.13	2169.03	2597.32	1895.61	2984.31	2792.93	2478.68	2145.26	4891.14	1407.51	2861.81	2224.8	2303.24	2015.77	3118.02	3904.5	3504.78	2524.84	482.323	707.534	2730.92	3617.18	2163.18	988.982	4133.45	4638.75	2948.37	407.269	84.7199	1001.65
0.653783	628.312	0.65_586.2783n			2998.17	3332.73	100.685	3108.47	1834.29	3192.22	1832.2	1838.42	2161.56	1478.28	2780.76	3054.04	2665.79	1789.12	6423.34	1489.21	2738.64	2331.51	2255.1	2010.58	3356.23	4123.7	3567.99	2181.06	537.606	697.154	2701.44	3931.11	1779.73	1063.21	3991.08	4074.51	3008.5	459.593	42.2221	955.436
0.653783	586.83	0.65_586.8301m/z			3278.57	2992.56	837.797	3191.6	1868.06	3576.96	1909.73	2204.7	2218.37	1877.96	2827.35	2821.63	2397.46	1770.83	6058.16	1143.8	2591.71	1820.96	2304.27	2369.99	3237.25	3797.76	3272.58	2201.45	774.421	575.559	2383.06	3599.34	1971.91	800.167	4395.45	4384.25	2522.63	1105.5	500.042	683.512
0.653783	587.83	0.65_587.8298m/z			2011.29	2138.69	227.588	2171.31	1167.95	2554.3	1354.02	1362.66	1538.27	1077.03	1921.59	2140.67	1770.44	1339.15	3443.31	920.2	1747.76	1465.84	1637.89	1452.42	2398.92	2422.36	2352.26	1570.95	567.751	473.698	1751.76	2561.59	1321.04	677.79	2948.03	3295.32	2029.75	537.99	139.806	707.111
0.653783	589.312	0.65_588.3044n			5062.46	5944.48	56.4037	5645.06	3270.34	6470.4	3344.57	4163.23	4314.04	3179.03	5166.03	5253.65	5413.1	4006.03	6009.19	2927.1	4935.42	4406.81	4441.94	4035.63	5987.11	6656.6	5647.16	4210.08	793.222	1363	5238.92	6664.28	3640.4	2055.89	7577.98	7377.38	5659.21	770.932	28.992	1977.51
0.653783	588.813	0.65_588.8129m/z			28880.1	32708.6	703.152	32034.4	19288.9	39724.3	19717.4	25927.5	26390.3	19220.5	30925.2	30685.8	29356.4	24410.9	22371	15990.2	29068.9	26183.5	26590.9	25003.4	35103.7	37943.7	31180.6	25781.6	4460.51	8209.46	30242.3	39695.5	22323.8	11894.6	45463.7	47017.8	33211	4766.74	508.316	11441.6
0.653783	589.815	0.65_589.8153m/z			9193.38	10019.7	297.411	10141.7	5962.06	12468.9	6137.89	7986.4	8183.76	5745.18	9585.59	9901.12	9449.63	7935.38	7528.78	4943.33	9090.09	8230.67	8311	7773.11	11143.7	11470.7	10146.9	8060.09	1391.81	2575.72	9312.66	11979.6	6948.24	3686.09	13997.4	13936.4	10433.1	1700.91	227.716	3579.9
0.653783	590.815	0.65_590.8150m/z			8910.22	10190.6	372.417	9993.11	6175.08	12249.9	6219.79	7758.29	7926.06	5858.27	9510.13	9209.64	8609.68	7111.46	8648.1	4764.56	9051.03	8009.76	7958.51	7533.37	10777.4	10936.1	9991.54	7934.18	1438.87	2371.91	9256.61	11458.5	6667.37	3625.87	13214.7	13516.5	9902.55	1406.12	215.367	3308.41
0.6538	590.843	0.65_590.8425m/z			193.132	194.871	194.148	173.33	153.868	160.353	159.13	104.322	158.198	140.11	162.768	205.955	160.227	124.744	257.371	124.764	144.818	127.564	137.048	130.631	168.106	221.053	186.891	156.564	100.742	126.53	154.943	230.727	127.718	137.004	186.11	215.52	162.209	204.18	146.432	116.272
0.653783	591.821	0.65_591.8209m/z			4247.01	4325.21	333.037	4488.78	2835.31	5253.54	2826.71	2917.77	3466.78	2439.37	4201.35	4148.92	3600.83	2836.82	5352.77	2024.55	4090.12	3221.5	3409.28	3115.9	4461.35	5333.92	4805.29	3543.76	741.747	1046.66	3784.91	5110.53	2806.77	1413.98	6071.05	6294.81	4326.34	811.36	177.007	1343.4
0.653783	593.162	0.65_592.1542n			928.631	1301.3		1341.53	494.999	1608.93	696.283	1019.01	835.382	649.696	1191.65	1282.5	1162.13	1030.34	1049.19	598.436	1088.63	1047.56	957.61	1055.65	1372.02	1665.55	1331.65	938.025	240.187	268.646	1297.9	1575.28	860.457	435.61	1843.6	1914.22	1310.34	83.5391		373.881
0.653783	618.31	0.65_595.3212n			1382.69	1446.19	29.9172	1369.75	757.44	1505.07	749.126	802.869	932.479	657.571	1172.74	1253.01	1305.94	1004.31	2344.29	739.307	1189.22	1011.01	999.267	990.369	1408.32	1478.65	1325.59	988.074	311.673	323.881	1234.07	1641.79	876.409	449.591	1787.28	1861.37	1349.18	182.491		490.472
0.653783	596.811	0.65_596.8106m/z			5036.31	5814.19	512.588	5667.9	3253.3	6894.18	3394.73	4927.43	4499.9	3377.17	5270.04	5754.8	5507.87	4664.62	6663.49	3069.75	4967.25	4742.15	4910.41	4899.6	6720.46	6617.72	5333.58	4617.44	1363.73	1668.12	5550.87	7179.29	3912.61	2477.89	7820.41	8209.91	5790.43	1172.27	281.882	2247.03
0.653783	597.491	0.65_597.4911m/z			436.549	611.468		536.183	283.665	738.75	259.408	361.904	420.281	275.837	485.589	502.921	530.188	381.188	274.918	238.889	488.537	443.641	436.232	380.874	531.713	731.68	535.688	349.813	57.7065	85.9065	481.816	661.726	317.754	124.28	750.497	904.72	552.028	80.7788		159.159
0.653783	597.818	0.65_597.8177m/z			3772.02	4496.64	314.612	4630.78	2415.99	5171.04	2680.03	3229.45	3537.37	2418.19	3962.84	4060.07	3992.77	3229.21	4160.95	2204.95	3885.93	3516.33	3540.11	2987.93	4802.3	4915.54	4309.05	3637.27	620.085	882.635	4146.7	5478.09	2719.29	1452.28	5925.2	6305.48	4449.4	760.103	200.674	1332.75
0.653783	603.827	0.65_603.8273m/z			2633.81	3011.59	284.899	2794.13	1648.75	3379.56	1679.11	2061.99	2212.81	1446.71	2693.12	2834.08	2417.52	2060.44	3964.74	1217.23	2785.13	2348.84	2317.57	1991.85	3060.02	3322.93	3068.05	2330.29	455.145	659.033	2616.65	3608.59	1658.72	992.205	3848.63	4069.57	2956.9	605.626	157.467	886.682
0.653783	604.792	0.65_604.7919m/z			15506.1	20511.5	1347.05	18051.7	9358.52	23818.4	10150.1	16576	13597.7	10235.8	17277.6	18530.1	21257	17148.8	9339.72	11224.4	15900.8	16604.2	16667.6	16788.5	23113.9	20105.5	16048.5	14548.1	7693.26	6308.94	19561.9	24433.4	12173.1	7979.16	26345.1	26572.8	20044.4	3899.57	927.402	8176.49
0.653783	605.805	0.65_605.8046m/z			4245.78	4707.25	424.666	4882	2573.9	5428.65	2471.01	3539.82	3395.97	2457.48	4445.38	4417.26	4468.78	3662.5	4853.45	2498.36	4257.41	3887.24	3830.71	3673.01	5415.17	5176.42	4450.15	3473.99	1543.93	1320.12	4541.73	5655.31	2745.13	1731.47	6701.33	6596.51	4840.27	1389.33	322.303	1741.64
0.653783	606.811	0.65_606.8108m/z			5995.28	6328.56	326.485	6121.61	3643.93	6834.36	3874.97	4324.08	4614.13	3356.51	5589.74	6325.37	5879.75	4739.69	5436.35	3246.1	5650.4	5027.05	5214.44	4663.45	6692.74	4622.62	4253.53	4973.93	1452.18	1637.03	5750.18	7247.42	3975.7	2382.93	7580.46	7387.74	6325.07	1089.91	218.094	2234.68
0.653783	607.809	0.65_607.8088m/z			3687.92	4266.68	143.996	4289.7	2445.59	5067.31	2508.29	3212.53	3061.61	2235.46	3830.42	4083.44	4150.95	3318.72	4570.55	2225.52	3831.48	3572.45	3447.22	3260.61	4606.94	4059.8	3530.67	3230.51	733.883	1082.15	4144.35	4976.75	2738	1674.26	5580.2	5370.43	4295.29	657.012	85.7893	1626.06
0.653783	608.799	0.65_608.7986m/z			4473.63	5372.09	793.256	5284.18	2998.84	6100.88	3199.84	4140.64	3954.3	2747.65	4908.34	5148.64	5532.29	4255.86	5369.03	2967.76	4649.46	4542.05	4596.48	4269.35	6065.46	4813.84	4446.57	4004.87	1643.98	1629.59	4948.04	6333.65	3515.07	2304.75	6975.91	6834.08	5342.11	2507.38	489.402	2055.32
0.653783	609.813	0.65_609.8132m/z			3320.93	3717.37	202.281	3390.18	2104.26	4015.35	2027.72	2449.67	2520.32	1826.28	3125.17	3334.25	3000.87	2445.06	4068.26	1758.12	2907.5	2667.59	2630.25	2529.94	3830.83	3636.49	3351.34	2531.83	633.654	926.293	3072.81	4163.3	2169.6	1269.07	4595.8	4826.37	3352.56	614.541	146.436	1140.91
0.653783	611.491	0.65_610.4839n			1906.36	2229.38		2198.43	1165.21	2754.24	1154.16	1792.03	1533.45	1124.79	2231.19	1924.24	2082.43	1635.63	2216.48	1161.97	1946.09	1694.47	1665.25	1525.2	2595.47	2631.27	2312.78	1672.76	302.616	398.022	2256.76	2734.55	1271.95	693.645	3610.02	3161.82	2430.58	84.0336		688.629
0.653783	615.306	0.65_615.3064m/z			725.657	718.365	11.188	747.913	470.787	675.566	404.894	452.113	493.67	445.495	665.08	763.143	652.734	532.265	1733.04	392.567	579.846	548.333	624.047	538.154	742.294	958.714	742.133	535.334	130.82	258.993	578.582	1009.39	462.033	300.745	1027.73	1029.89	732.653	165.348		315.088
0.653783	598.313	0.65_615.3163n			4848.42	4865.16	33.5714	4947.01	3466.4	5417.24	3406.46	3367.68	4024.9	2942.42	4548.1	4845.56	4273.53	3371.56	8980.64	2508.66	4507	3756.93	3861.8	3515.05	5157.32	6127.38	5327.7	3949.48	745.772	1183.3	4236.78	5661.5	3284.41	1828.44	6321.71	6745.27	4819.48	727.386	40.7695	1721.27
0.653783	616.151	0.65_616.1514m/z			484.774	521.488		501.497	175.165	761.224	299.073	368.188	375.665	278.976	533	587.741	468.595	430.588	336.436	206.572	549.137	414.236	425.547	437.843	655.53	657.882	553.9	323.701	24.6214	84.957	527.596	667.534	322.269	163.355	911.541	865.262	596.149	40.488		129.35
0.653783	616.486	0.65_616.4856m/z			547.791	632.27		544.817	334.406	726.851	325.554	401.493	410.918	313.536	611.685	455.521	491.082	382.957	540.9	250.936	539.794	470.432	463.361	331.707	574.791	605.582	613.05	453.306	62.2624	110.613	525.914	648.318	305.877	189.048	809.069	840.338	655.878	65.9403		183.096
0.653783	617.818	0.65_617.8181m/z			3904.17	3886.14	502.913	3957.43	2313.7	4922.62	2261.83	2850.3	3056.81	2191.81	3641.92	3856.58	3227.35	2654.48	4596.63	1971.33	3639.42	2818.03	3239.76	2918.12	4187.17	4489.61	3885.51	2964.61	940.986	1048.15	3410.5	4665.97	2545.65	1456.73	5350.99	5542.46	3829.45	1099.08	330.205	1408.99
0.653783	601.324	0.65_618.3276n			3059.71	3162.24	64.2593	3142.43	1853.52	3363.66	1974.12	1860.16	2224.18	1567.53	2661.68	3226.64	2462.44	1907.07	5553.6	1367.3	2543.29	2046.33	2291.09	1888.81	2890.82	3808.23	3466.51	2220.04	274.729	638.795	2655.24	3658.61	1858.89	1011.46	3975.16	4238.02	2938.15	413.731	18.1621	884.653
0.653783	619.82	0.65_619.8200m/z			2189.72	2445.45	283.484	2332.14	1275.99	2679.7	1330.01	1507.17	1794.04	1221.46	2209.14	2453.57	1974.32	1554.96	3829.17	1037.78	2140.2	1697.15	1873.05	1722.11	2584.72	2760.78	2479.17	1741.8	606.947	600.094	1887.37	2782.44	1381.68	846.982	3118.15	3116.98	2185.63	672.636	138.139	729.744
0.653783	621.147	0.65_621.1466m/z			3999.93	4301.13	447.886	4346.69	2520.43	4953.85	2384.92	3177.87	3454.75	2441.46	3918.99	4039.41	3770.01	2997.22	5084.91	1889.77	3819.01	3116.7	3387	3161.02	4809.77	4952.93	4437.71	3181.11	889.325	951.666	3777.51	5132.77	2617.42	1400.83	5910.27	6411.78	4252.21	1238.88	282.037	1321.69
0.653783	623.484	0.65_622.4762n			1266.59	1425.16		1346.45	749.045	1610.97	879.628	680.178	1143.05	685.932	1319.93	1370.08	1336.46	747.609	1734.41	633.765	1203.22	951.029	990.909	910.525	1213.44	1657.05	1560.1	927.255	239.845	201.633	1144.41	1922.18	652.525	359.414	1735.53	2035.59	1341.27			220.313
0.653783	626.148	0.65_626.1481m/z			385.87	354.002		343.538	204.169	469.762	128.343	219.097	181.8	88.2261	435.905	302.488	267.109	94.8911	510.973	154.268	293.849	243.948	256.945	209.839	379.179	419.59	263.048	108.364	64.0505	79.4712	300.698	404.891	232.466	112.878	523.105	626.271	339.861			95.8828
0.653783	626.484	0.65_626.4838m/z			3153.89	3661.63		3429.03	2046.73	4720.24	2152.06	2650.2	2940.25	1801.1	3467.24	3214.59	3156.89	2558.14	4096.66	1508.5	3202.76	2837.15	3048.05	2405.31	3992.84	4302.08	3670.12	2990.87	549.238	632.014	3111.97	4039.66	2329.88	1058.2	4971.29	5496.38	3746.45	224.487		832.922
0.653783	316.91	0.65_631.8061n			2232.16	2197.47	751.34	2253.44	1525.48	2078.11	1605.66	1362.56	1451.95	1410.76	1956.68	2239.83	1830.24	1391.38	5137.92	1407.21	1840.35	1568.18	1670.3	1457.02	2199.34	2564.4	2259.92	1666.43	1213.74	868.754	1758.91	2468.86	1489.94	999.006	2498.98	2915.68	1779.15	1195.53	559.833	975.676
0.653783	339.899	0.65_633.8191n			1240.37	1218.17	413.036	1110.92	825.733	830.342	911.091	539.729	718.238	645.029	860.864	1281.68	982.354	556.368	2924.43	778.472	973.212	729.458	841.679	684.241	1034.93	1433.69	1281.55	794.501	511.343	487.457	867.347	1278.6	655.291	601.022	1036.65	1282.08	984.731	592.025	279.566	494.813
0.653783	635.145	0.65_635.1451m/z			1274.46	1360.82		1617.36	846.353	1785.93	789.06	825.316	1327.27	791.226	1528.65	1119	1072.55	785.097	1523.4	557.742	1444.62	979.369	903.242	881.962	1396.09	1591.15	1600.02	1053.49	95.0066	83.9368	1233.82	1600.96	967.638	256.902	1951.23	2156.19	1480.26	180.414		385.75
0.653783	639.138	0.65_639.1384m/z			172.779	231.151		284.1	172.739	350.94	168.95	169.516	139.198	87.3643	366.546	268.161	281.014	203.43	597.571	123.664	333.315	276.024	309.25	230.455	365.156	183.341	384.26	184.618		38.4225	243.376	205.155	132.471	75.5166	396.103	567.816	295.073	27.6884		105.253
0.653783	639.477	0.65_639.4774m/z			251.112	330.503		410.12	236.898	386.977	205.087	176.084	196.802	161.809	324.588	360.25	352.788	146.578	524.57	215.458	281.53	351.15	322.778	206.663	464.135	502.685	430.228	283.263	61.5597	72.4943	391.212	460.923	215.179	75.546	570.53	432.84	431.527	31.0126		68.0796
0.653783	623.145	0.65_640.1486n			1421.32	1480.1		1559.51	827.841	1905.51	782.444	1129.25	1146.56	813.815	1451.24	1559.21	1134.24	875.119	1316.63	574.969	1479.88	1245.41	1168.52	937.972	1628.71	1786.7	1607.24	1196.89	135.648	184.624	1229.81	1711.31	809.792	363.286	2331.24	2416	1728.43	89.633		401.08
0.653783	627.143	0.65_644.1460n			3655.25	3893.68		3990.12	1943.08	5062.8	2295.29	2959.03	3304.02	1959.77	3303.32	3553.64	3436.77	3304.46	4355.48	1669.75	3569.87	3221.16	3104.37	2425.94	4070.08	4506.64	3944.34	2970.1	549.468	734.338	3535.48	4578.53	2559.93	1306.16	5851.94	5652.88	4041.77	143.405		1077.94
0.653783	646.136	0.65_645.1288n			4122.58	4509.05		4646.11	2531.56	6075.86	2606.29	3616.07	3901.32	2195.96	4508.18	4152.51	4349.83	3049.49	4542.6	1968.8	4178.82	3785.39	3610.12	3348.19	4754.72	5344.68	4655.16	3413.52	380.674	807.416	4377.22	5440.39	2852.78	1316.15	6631.88	6633.76	4939.18	116.524		1246.42
0.653783	646.473	0.65_645.4655n			1275.82	1412.3		1320.11	686.595	1754.21	717.439	1145.92	992.461	728.23	1352.75	1236.76	1298	950.772	1114.08	597.124	1240.9	1084.58	1163.56	845.739	1482.89	1492.83	1382.95	1149.18	128.796	168.986	1351.71	1473.92	921.053	334.645	1888.41	1863.27	1433.14	126.126		311.742
0.6538	648.848	0.65_648.8482m/z			397.589	421.222	496.153	430.552	317.511	365.779	336.537	248.114	328.359	259.662	378.134	418.777	409.287	272.76	633.22	257.975	337.536	296.721	315.679	270.795	346.714	562.372	487.04	321.96	156.696	275.008	352.456	557.338	294.712	279.98	540.517	592.953	406.957	521.334	290.802	256.998
0.653783	651.47	0.65_651.4697m/z			1436.12	1940.18		1925.41	969.992	2261.3	1130.02	1445.41	1589.07	955.281	1816.89	1684.73	1849.85	1398.87	1771.64	780.031	1776.43	1646.29	1430.04	1447.61	2154.8	2398.53	1939.34	1590.45	215.096	383.125	1917.98	2333.85	1206.17	640.146	2582.02	2670.79	2068.97	0.102636		627.628
0.653783	654.801	0.65_654.8014m/z			4920.29	4825.9	1095.67	5139.99	3250.42	6480.89	3163.22	4080.13	4014.43	3135.62	4930.62	4636.06	3533.26	3427.85	7008.17	2055.8	4752.44	3521.13	4019.7	3936.6	5580.23	5604.05	5066.94	4072.14	1134.95	885.709	4042.77	5773.78	3434.58	1411.73	7223.19	7369.99	4652.79	1335.82	689.019	1301.9
0.653783	655.807	0.65_655.8075m/z			4060	4155.11	582.942	4188.82	2591.94	4838	2567.62	3356.83	3061.39	2576.13	4106.57	3996.73	3578.36	2961.63	6108.15	1961.21	3666.94	3252.09	3245.95	3293.6	4504.33	4240.27	4099.52	3086.43	1138.31	838.369	3580.78	4544.13	2764.24	1318.92	5397.62	5849	3939.61	1419.56	425.193	1381.1
0.653783	640.477	0.65_657.4800n			1543.85	1547		1480.17	929.155	2055.63	842.453	1495.38	1363.1	794.942	1501.37	1425.44	1537.1	1211.24	1422.49	627.673	1557.39	1255.05	1390.76	1110.55	1712.48	1983.35	1415	1304.36	102.982	289.73	1476.41	2069.85	1078.68	490.678	2396.41	2510.22	1765.25	137.303		420.984
0.6538	662.833	0.65_662.8332m/z			3252.35	3650.22	3565.54	3499.87	2549.37	3224.19	2580.39	2402.87	2843.13	2308.77	3181.43	3718	3461.98	2488.29	4360.86	2387.31	2876.11	2596.62	2727.14	2469.48	3359.61	3778.15	3428.26	2707.87	908.938	2212.68	3008.65	3949.63	2443.81	2400.85	3724.14	4108.87	3082.83	3870.78	2630.84	2184.08
0.653783	665.803	0.65_665.8034m/z			3916.35	3782.85	645.834	3853.57	2666.6	4319.81	2729.02	2623.73	3094.77	2275.65	3470.58	4001.64	3054.52	2467.91	6756.93	1989.56	3825.11	3168.13	3114.39	2730.31	3865.47	4188.05	3759.09	3042.43	1067.48	1133.9	3466.89	4999.82	2559.36	1662.97	4988.01	5096.68	3836.11	1555.11	433.935	1367.01
0.653783	671.814	0.65_671.8138m/z			4039.19	4302.57	500.638	4392.38	2808.16	4723.4	2798.84	2920.94	3414.7	2509.64	3879.24	4234.61	3480.1	2788.3	10282.5	2031.95	3984.84	3057.44	3269.44	2909.38	4428.13	4611.36	4223.72	3632.11	783.124	890.762	3661.89	5535.08	2685.02	1382.66	5273.07	5635.95	4196.03	1027.9	332.56	1316.51
0.653783	673.802	0.65_673.8018m/z			4373.9	4676.77	865.681	4385.05	2820.07	4760.6	2954.19	2633.36	3456.18	2521.3	3858.23	4455.3	3813.61	2914.44	8047.02	2320.46	4019.07	3243.74	3229.84	2848.14	4421.58	4934.73	4419.81	3336.57	1237.1	1333.15	4132.52	4990.05	2738.11	1807.18	5583.82	6098.2	4388.04	2856.82	636.513	1613.68
0.653783	697.121	0.65_674.1317n			3174.14	3086.09		3417.18	1801.28	4177.37	1611.7	2402.93	2712.69	1555.89	3350.5	2727.67	3069.43	2142.09	4686.07	1449.95	3105.27	2564.21	2290.13	2292.26	3640.7	3440.11	3334.28	2803.2	266.207	381.87	3045.8	3373.76	2146.45	796.617	4315.66	4640.4	3409.17	119.721		695.797
0.653783	697.462	0.65_674.4723n			1958.25	2208.08		2418.52	1189.55	2946.38	1234.62	1729.12	1835.64	1204.41	2427.74	2016.36	2076.14	1532.86	3059.13	796.719	2327.23	1654.7	1650.23	1636.23	2279.23	2463.91	2552.27	1707.72	202.348	302.354	2189.93	2456.47	1397.93	715.742	3469.46	3639.35	2334.85	116.566		505.504
0.653783	717.118	0.65_675.0843n			833.887	1017.17		1186.75	701.369	1440.52	593.709	713.518	957.374	567.64	1154.52	812.327	923.904	607.958	1362.05	344.135	1048.5	678.046	615.786	653.236	991.257	1071.85	1148.31	687.164	70.2642	165.006	821.905	1291.51	646.473	217.632	1578.18	1501.2	966.068			291.575
0.653783	679.131	0.65_678.1241n			1996.44	2102.17		2418.04	1318.31	3039.6	1347	1589.97	2075.36	1420.62	2364.61	2078.51	1947	1385.25	3183.32	765.018	2371.67	1747.95	1682.08	1380.52	2195.85	2769.6	2465.01	1664.29	218.258	208.918	2034.09	2450.08	1671.09	509.494	3232.66	3641.92	2044.3			525.499
0.653783	723.114	0.65_681.0806n			947.057	1170.49		1518.19	610.372	1990.3	552.509	924.186	1013.46	591.823	1361.85	1059.73	1067.43	758.702	1531.93	320.935	1256.53	936.624	909.591	706.017	1164.28	1339.56	1342.19	1216.99	120.447	117.45	1103.51	1593.85	806.005	325.509	1788.18	2095.72	1236.46			213.198
0.653783	683.802	0.65_683.8016m/z			4002.92	4501.83	755.137	4513.53	2689.39	5374.53	2458.99	3357.06	3327.4	2658.17	4272.66	4035.69	4039.79	2999.49	5196.72	2217.71	4015.77	3075.48	3595.71	3407.22	4712.98	4663.75	3919.29	3325.27	1185.21	1266.21	3926.01	4448.64	2985.92	1474.66	6012.18	6113.13	3963.84	1901.13	542.439	1424.31
0.653783	707.454	0.65_684.4647n			914.648	825.356	395.319	1005.59	542.962	1037.99	624.194	629.749	621.815	464.734	839.338	994.573	952.232	473.755	1644.13	689.157	1033.99	637.884	666.008	587.027	953.665	1119.01	1064.96	749.163	460.124	245.475	830.724	949.841	581.967	391.389	1278.55	1286.78	844.95	670.719	281.817	359.014
0.653783	689.804	0.65_689.8043m/z			5657.81	6047.29	1154.99	5913.41	3605.51	6379.93	3452.24	4207.9	4320.26	3345.54	5174.81	5708.9	5129.73	4232.05	9759.97	2905.99	5202.57	4135.13	4908.5	4476.48	6351.15	6269.2	5791.35	4412.43	2057.34	1589.12	4902.05	6506.64	3625.43	2188.27	7448.08	8282.63	5325.63	3049.66	932.757	1942.72
0.653783	702.794	0.65_702.7944m/z			10841.3	11727.8	8640.93	11842.8	7598.76	13458.2	7430.49	8100.29	9526.77	6928.95	10712.4	11230.9	11107.8	7510.1	15506.4	8685.24	10676.5	8559.7	8659.55	7636.56	11542.7	12339.9	11049.9	9025.22	9683.02	8982.72	10153.3	14367.9	7905.43	10089.7	16272.3	17148	11043.8	51871.9	6497.93	8300.42
0.6538	703.818	0.65_703.8184m/z			81.9747	89.0015	89.0046	76.3027	61.9264	58.538	62.0907	43.2663	64.7239	54.7048	63.2014	91.0216	75.312	40.9699	112.156	57.091	69.8761	55.704	64.9027	51.0579	68.9013	97.9352	83.5316	66.1294	26.3669	55.3972	61.3171	99.8847	53.6815	51.0798	85.75	98.6451	76.847	90.07	57.5725	50.7239
0.653783	704.458	0.65_704.4584m/z			564.963	485.347		436.729	261.55	640.561	282.497	239.196	416.529	168.78	465.426	493.834	322.489	323.986	1016.4	67.8701	329.668	333.904	422.23	330.13	426.291	471.106	449.087	209.357	57.3856	84.5537	330.93	566.775	209.06	98.2914	818.154	726.34	401.942			104.022
0.653783	705.79	0.65_705.7903m/z			2971.42	3019.16	443.606	3050.18	2115.65	3552.39	2176.35	2033.07	2460.53	1894.47	3074.61	2902.1	2328.22	2024.46	5641.6	1415.83	2857.79	2418.64	2346.01	2218.57	3198.4	3152.05	3117.74	2407.55	689.349	713.063	2635.74	3546.14	2000.37	1040.27	3858.12	4401.58	2725.32	1106.31	273.241	978.298
0.653783	707.117	0.65_707.1173m/z			320.596	344.014		413.932	207.037	376.617	180.706	256.765	304.729	209.369	390.696	259.384	330.933	305.803	563.692	214.266	368.198	324.999	299.554	167.025	432.614	451.954	384.441	299.833	43.1423	89.105	339.169	528.323	184.516	57.6397	514.189	516.033	440.276	53.8848		125.339
0.653783	690.121	0.65_707.1239n			4198.9	4170.05		4079.25	2490.81	5471.79	2131.28	2792.93	3482.6	2296.45	4222.94	3457.78	3631.05	2646.47	6655.66	1765.7	4391.51	2999.12	2953.29	2844.6	4397.44	5307.65	4665.39	3557.06	152.44	539.302	3623.54	4133.27	2804.15	1008.29	6494.53	6462.22	4226.76	109.399		1002.19
0.653783	712.46	0.65_712.4598m/z			1578.47	1483.44		1791	1001.68	2499.29	857.325	1161.27	1829.33	1153.29	1866.9	1356.81	1336.22	1019.6	2699.14	597.246	1653.18	1315.06	1283.46	872.879	2044.65	2121.12	1879.43	1155.51	160.568	184.132	1338.38	1680.08	1158.79	452.486	2581.03	2579.49	1704.82	15.4348		316.435
0.653783	713.117	0.65_713.1169m/z			1096.12	1088.9		1080.6	758.198	1558.37	777.117	1109.16	1290.34	714.04	1439.76	1192.95	1114.72	1018.36	1946.09	450.964	1042.66	919.477	1057.83	757.133	1385.73	1501.74	1201	1121.63	76.5447	101.962	1198.65	1138.58	865.413	401.057	1811.48	2189.08	1412.85			330.153
0.653783	717.459	0.65_717.4591m/z			661.202	653.606		470.687	363.473	1135.48	313.069	477.325	749.695	290.022	763.491	624.641	524.93	343.253	953.146	166.241	554.555	428.241	447.955	370.744	492.885	934.056	756.942	567.348	0.528321	26.3805	403.397	884.079	455.814	110.181	1080.92	1193.87	767.234	7.34572		104.258
0.653783	718.773	0.65_718.7731m/z			9971.42	11938.2	9668.24	11420.4	6356.63	14401.5	6526.51	9272.57	9126.45	6348.09	10725.2	11355.4	12672	8950.85	8296.1	8018.96	10037.7	9436.59	9219.65	8752.8	12979.6	11781.8	9531.7	8889.44	8901.54	6570.17	11188.8	14709.2	7793.29	7398.58	16719.8	16957.5	12392.6	56441.6	7230.8	6597.83
0.653783	742.108	0.65_719.1186n			1185.9	1533.94		1819.44	832.285	2428.09	977.591	1036.65	1342.22	775.536	1868.9	1100.8	1539.93	1299.79	3284.07	731.307	1524.86	1368.12	1179.91	1116.5	1694.29	1886.13	1595.23	1100.18	105.467	104.501	1481.88	1591.63	1263.11	373.956	2532.43	2659.41	1832.34			517.242
0.653783	742.448	0.65_719.4590n			1269.23	1072.47		1217.63	649.633	1796.53	670.628	878.118	1546.33	476.713	1241.8	1000.05	873.404	853.663	2752.29	367.301	1487.49	876.977	835.708	659.95	1338.58	1468.22	1455.93	1230.54	30.123	177.925	1128.14	1155.28	841.063	239.378	1791.53	1595.61	1056.55	10.0978		174.699
0.653783	721.114	0.65_721.1136m/z			299.889	240.556		128.131	242.088	277.617	198.33	139.466	258.918	118.996	269.508	231.616	246.918	89.3014	424.599	120.345	154.286	209.101	135.253	57.5485	328.662	384.572	195.151	119.02	15.7227		148.229	309.153	190.635	69.5722	445.331	197.155	163.832
0.653783	721.454	0.65_721.4540m/z			191.201	358.924		347.608	194.139	325.798	154.473	179.232	280.614	204.051	187.954	353.588	178.191	152.342	701.174	54.9244	326.129	179.93	129.92	196.605	176.067	379.493	345.03	167.378		24.0754	170.956	204.398	207.107	40.4833	254.635	512.718	305.515	1.15618		71.9756
0.653783	721.779	0.65_721.7791m/z			3491.22	3803.19	489.886	3755.26	2310.7	4250.44	2264.36	2677.29	3008.76	2039.97	3378.74	3518.28	3032.22	2499.38	4456.07	1581.45	3376.59	2936.39	2857.81	2417.15	3697.21	3608.49	3008.05	3098.39	645.462	787.574	3312.39	4558.12	2505.87	1058.34	5079.9	5047.73	3756.92	1416.87	304.359	1054.17
0.653783	723.454	0.65_723.4537m/z			559.665	625.381		391.934	292.988	556.868	224.164	132.002	471.319	267.667	493.603	376.566	441.283	440.992	1089.49	89.7856	521.675	476.65	232.517	197.546	364.53	689.576	578.504	424.35	35.6061	110.76	710.821	523.155	482.807	80.5803	935.728	911.872	528.703	8.06174	0.0389565	74.3622
0.653783	727.111	0.65_727.1107m/z			2049.4	1647.7		1807.76	951.343	2649.28	914.699	1367.18	1643.41	704.613	1980.9	1463.65	1183.63	899.126	3000.95	580.81	1863.36	1339.32	1147.97	1043.6	1435.73	2224.27	1980.46	1597.26	28.6809	135.612	1696.74	1987.12	1263.3	340.466	2987.37	2861.82	2126.17			369.626
0.6538	729.316	0.65_729.3165m/z				2.6467	10.6774	2.18784		3.64603			3.16956			3.02411	2.43536	2.81393	10.4411						3.63797	9.49215	7.77924		3.09997			11.9582			5.53564	10.6632		15.481
0.653783	760.1	0.65_737.1110n			2530.01	1823.59		2415.3	1276.11	3487.18	1608.07	1704.73	2404.78	1030.75	2746.47	1764.07	1845.29	1212.59	4358.13	825.949	2674.78	1871.01	1677.12	1584.61	1945.26	3001.07	2465.19	2020.86	17.9464	189.134	1981.75	2633.59	1679.19	389.704	4169.78	4289.93	2283.95	13.515		527.764
0.653783	760.446	0.65_737.4563n			1951.62	1821.69		1853.71	882.15	2428.57	848.331	1097.13	1889.65	906.517	1672.96	1673.8	1494.04	883.003	4071.33	515.81	2026.99	1367.55	931.623	739.22	1555.58	2499.23	2018.37	1286.81	5.87478	117.935	1545.41	2031.32	1193.63	293.843	3406.1	3465.04	2076.94	11.8353	0.389315	363.266
0.653783	740.447	0.65_740.4469m/z			246.036	337.075		229.515	108.729	450.589	143.985	222.543	243.543	139.283	293.479	287.926	259.135	235.086	699.981	130.051	411.522	254.998	163.039	184.315	272.923	361.399	386.907	227.914		51.5645	272.67	255.217	220.365	121.676	523.931	451.961	282.625	3.37315		110.1
0.653783	393.876	0.65_741.7726n			6240.21	6744.9	1070.79	6276.11	4363.14	6262.59	4373.12	3941.68	4682.7	3878.53	5560.81	6660.34	5307.6	4051.12	21780.3	3540.45	5588.04	4669.15	4756.05	4337.25	6421.89	8500.06	7378.3	4749.23	2010.61	2143	5260.8	7871.41	4040.83	2657.3	8058.2	9022.73	5748.29	1824.7	658.916	2556.32
0.653783	727.449	0.65_744.4523n			1772.21	1907.55		1926.09	998.826	2645.41	1367.01	1323.07	1687.02	896.92	1778.58	1455.28	1628.52	1222.15	3289.59	644.482	2143.22	1183.38	1163.83	1100.14	2076.93	2314.4	1796.3	1519.01	61.6775	275.605	1479.52	2222.15	1212.1	315.717	3523.66	2823.31	2091.33	10.5076		406.848
0.653783	746.104	0.65_746.1043m/z			330.748	360.491		375.864	179.082	419.866	211.533	157.699	415.609	167.182	373.01	241.249	298.045	196.648	498.401	103.51	275.456	215.374	229.106	207.169	307.953	264.567	400.732	195.236			261.967	367.378	237.495	122.469	531.207	598.301	240.22			42.594
0.653783	746.446	0.65_746.4459m/z			252.247	299.993		414.716	168.827	475.835	217.945	162.166	400.637	144.205	473.888	304.991	259.08	218.25	481.401	134.558	271.768	332.298	232.442	149.01	459.063	426.7	383.374	311.839		2.70582	303.364	469.526	253.856	76.6862	588.864	503.913	369.538			63.0518
0.653783	772.437	0.65_749.4478n			1876.4	1499.73	0.166256	2280.34	1243.4	2960.48	1255.21	1362.94	1879.74	929.115	2096.72	1340.09	1481.71	1226.29	5113.78	627.063	2184.4	1558.94	1342.25	1218.27	2263.15	2380.82	2589.76	1555.42	25.7606	181.273	1957.31	2550.85	1178.04	307.488	3165.96	3526.59	2003.7	15.1694	0.972209	272.083
0.653783	733.104	0.65_750.1077n			3216.48	2497.01		3562.23	1993.77	4976.8	1966.14	2919.81	3192.99	1851.9	3654.18	2575.82	2795.78	2105.87	6108.44	893.704	3404.89	2407.48	2033.38	2326.49	3537.68	4463.1	3368.47	2797.74	85.1308	397.8	2688.64	3976.74	2318.3	891.487	5637.88	5929.19	3537.9			647.891
0.653783	756.102	0.65_756.1016m/z			956.594	936.501		899.71	447.828	1506.91	528.775	567.577	770.1	619.238	1202.11	891.292	891.773	687.018	2037.5	289.098	899.019	768.456	516.06	504.313	1212.59	1067.13	1252.17	1011.61	1.29261	92.6803	734.444	1169.4	439.048	96.7482	1525.52	1555.6	1258.51			219.072
0.653783	799.083	0.65_757.0488n			1069.6	1030.3		1112.57	657.62	1663.3	515.388	889.447	622.622	617.805	1343.49	505.427	633.18	565.109	2629.86	84.5092	1076.68	802.923	454.926	436.683	1211.36	1408.52	1197.63	541.302	17.3221	67.2663	801.271	1278.11	653.405	156.713	1940.06	1933.09	1085.49			84.0963
0.653783	759.443	0.65_759.4429m/z			162.777	195.525		164.309	125.172	217.648	140.987	106.223	151.521	59.2257	249.221	155.655	16.1797	121.258	673.284		316.131	126.848	138.346	104.783	172.399	344.016	255.963	158.731		1.48668	113.536	260.239	111.16	56.9663	147.108	452.83	305.92			46.8266
0.6538	761.829	0.65_761.8286m/z			110.725	118.954	148.236	100.053	83.0886	95.8069	85.2996	59.8403	90.6749	62.4228	95.7356	137.014	97.9653	68.0339	178.568	66.8467	90.9733	64.6505	84.211	83.5884	91.5493	154.884	137.39	67.7963	95.7365	69.0033	103.028	149.656	72.1916	66.9651	148.331	181.311	88.4607	163.142	68.5406	60.6143
0.6538	763.801	0.65_763.8012m/z			121.248	158.006	205.14	157.198	81.9033	127.516	84.8362	91.1653	105.292	77.7388	144.638	192.139	158.095	100.655	237.024	105.069	119.215	127.346	121.497	98.0232	158.746	213.18	173.483	103.849	80.2453	65.3444	128.872	240.757	76.8366	77.3786	190.413	220.929	120.493	240.618	119.471	77.3059
0.6538	765.8	0.65_765.7999m/z			73.3401	92.1823	67.5484	76.9896	60.2963	70.5463	54.7621	39.5178	58.7716	51.6489	54.4473	84.7636	74.2299	50.4343	88.4722	48.2737	60.8905	57.1655	56.058	48.9434	75.2757	73.091	60.4425	55.0124	32.6142	41.8449	67.8502	90.1063	54.1005	55.3176	70.0221	91.0602	66.1013	72.3154	55.1142	50.0164
0.653783	808.077	0.65_766.0429n			347.857	405.563		294.9	129.669	412.97	167.893	235.456	387.569	166.84	336.828	389.97	513.513	290.798	1137.72	81.5704	346.96	245.549	305.472	234.624	420.252	316.913	520.069	176.36	36.96	26.5427	174.104	443.59	251.077	25.4448	672.472	762.9	213.322			49.1932
0.653783	790.086	0.65_767.0971n			1238.33	1371.85		1724.4	759.072	1638.94	749.37	851.09	1209.6	1108.88	1307.13	1267.96	660.48	677.071	4512.46	259.4	1695.23	577.829	723.351	900.881	1482.31	2030.47	1962.63	1555.62	52.149	65.5655	1539.24	1842.5	1128.09	218.705	3468.23	2745.93	1463.56			259.688
0.653783	770.093	0.65_770.0928m/z			242.748	262.591		161.296	94.9388	360.846	166.358	52.988	231.017	59.326	265.076	170.929	273.989	125.335	655.767	54.8515	242.289	183.24	40.4577	84.6562	122.426	335.977	203.029	339.63			140.474	123.908	91.557	56.1351	436.273	339.826	181.487			35.2918
0.653783	772.091	0.65_771.0836n			2265.65	1539.62		2153.41	1401	3244.89	1169.17	1869.14	2101.25	902.186	2196.45	1404.87	1498.06	1366.74	5770.07	763.87	2307.47	1770.92	1477.42	1601.78	2837.8	3230.28	2841.37	1976.17	68.0395	197.341	2076.1	2579.89	1355.53	415.837	5150.15	3708.39	2139.81			297.365
0.6538	771.289	0.65_771.2893m/z			3.54459	12.0019	28.3107	8.79001		4.82834		9.72433			11.816	12.3178	16.0562	3.44107	14.0206	8.57706	4.19757		4.89636	12.9618	7.2514	14.1584	11.1049	3.9649			15.8796	28.2716	4.08823	3.16666	23.0352	18.0155	3.90424	26.9907	10.7702	2.74359
0.6538	776.813	0.65_776.8127m/z			1295.46	1313.13	1418.68	1352.44	1090.7	1250.84	1057.13	853.07	1206.72	912.727	1293.97	1356.5	1202.23	818.373	2082.56	778.653	1106.29	909.499	874.503	791.343	1119.82	1793	1579.04	1058	270.849	843.734	1205.1	1618.62	986.669	880.201	1645.15	1902.06	1221.34	1548.93	879.861	835.052
0.6538	778.304	0.65_778.3036m/z			28.2235	59.3054	105.59	32.8458	7.63733	38.5913		15.8027	20.6451	3.23715	27.4465	58.9321	66.7412	23.0279	82.7743	11.8679	20.4565	23.1106	21.8789	11.936	53.4844	58.7408	34.6447	18.6981	45.9199	5.10037	28.7038	98.6023	11.3314	10.2598	109.182	130.114	43.7548	125.138	18.5323	14.0419
0.653783	803.088	0.65_780.0987n			966.605	1170.82		1178.97	521.479	1995.93	547.975	672.919	1173.02	459.867	1166.15	580.667	781.995	709.89	4368.87	319.539	1535.85	692.358	515.683	237.194	1088.58	1283.4	1756.44	742.158	38.4537	31.553	1009.07	1237.23	541.718	182.113	1869.16	1912.96	1291.34	8.22739		28.4115
0.653783	765.096	0.65_782.0996n			2098.7	2054.23		2671.72	1408.62	3791.69	1408.04	1581.46	2098.29	1358.56	2595.07	1891.66	2118.77	1418.88	5970.45	559.701	2329.4	1530.29	1737.18	1441.45	2582.94	3132.24	2921.58	2045.57	87.8553	196.207	1848.25	2832.92	1763.5	363.368	3974.13	4117.55	2556.57	54.0558		387.052
0.653783	765.44	0.65_782.4435n			1313.91	1214.89		1464.5	853.283	2017.56	829.808	814.158	1227.57	650.579	1345.78	1340.86	1088.42	816.317	3512.34	415.312	1439.6	866.828	1065.02	828.47	1602.74	1926.48	2005.43	1312.39	5.243	89.8875	1239.54	1643.67	890.464	322.527	2186.05	2445.41	1620.89	29.1274	3.4388	212.633
0.653783	785.435	0.65_785.4351m/z			192.842	177.722		255.441	153.443	426.226	244.689	234.643	253.702	179.058	336.709	274.839	170.2	94.1742	418.809	31.2263	261.834	319.82	104.897	111.572	283.815	376.032	374.764	141.532	0.0570041	3.56523	179.704	431.319	139.491	43.6358	438.632	571.239	290.069	5.94974		30.9522
0.6538	786.797	0.65_786.7968m/z			150.104	199.126	153.932	164.838	108.831	138.8	127.422	105.287	115.438	97.4444	146.149	232.648	165.604	104.159	166.877	142.013	133.727	119.776	139.83	120.448	194.738	166.893	127.522	97.673	187.131	110.393	138.856	173.267	112.19	101.174	131.738	172.667	140.796	157.529	112.886	91.6401
0.653783	789.433	0.65_789.4332m/z			683.703	635.795	0.00196758	872.117	572.061	1210.43	412.613	561.024	525.535	260.642	694.555	604.083	492.612	279.665	2047.74	33.3264	921.91	472.982	538.643	465.634	646.868	731.044	1192.76	567.111	6.50753	30.3878	626.21	726.246	149.554	59.2999	1210.8	1610.85	797.645	13.1842	0.000198609	145.601
0.6538	789.787	0.65_789.7873m/z			48.1631	45.2986	60.5815	51.945	30.4614	38.5037	43.0321	22.0136	40.0283	23.0726	39.3512	64.0248	51.8178	32.8999	59.5663	32.2419	41.7146	25.6554	27.8322	21.8964	45.301	60.9672	46.2645	40.308	22.2505	25.306	44.6969	66.6453	33.0219	29.7831	49.5623	53.9876	44.3604	51.773	22.4041	23.0073
0.6538	792.791	0.65_792.7913m/z			1258.47	1351.59	1523.32	1352.13	1031.66	1349.94	986.898	914.919	1251.28	944.316	1288.42	1325.19	1319.13	924.141	1993.91	822.115	1136.6	972.663	959.566	886.486	1215.06	1793.23	1523.76	1065.78	259.214	906.159	1265.6	1688	1000.9	931.12	1740.39	2025.36	1264.15	1700.05	954.106	893.966
0.6538	793.793	0.65_793.7930m/z			600.338	648.504	768.294	656.876	473.219	659.036	469.766	432.008	590.226	436.16	603.397	678.565	666.341	441.7	937.824	412.757	543.094	510.617	490.746	401.064	582.573	856.131	733.199	501.291	222.444	422.217	606.219	850.951	481.636	432.535	882.087	949.747	608.181	847.608	474.206	395.869
0.6538	794.793	0.65_794.7930m/z			638.166	698.277	736.372	641.222	491.757	674.757	481.737	448.426	599.082	460.13	637.581	702.011	661.486	459.842	954.886	434.238	557.676	509.88	483.101	443.608	637.466	876.725	735.239	524.196	202.595	461.928	611.744	866.102	474.445	462.88	820.842	966.243	617.778	893.283	504.258	433.905
0.6538	795.792	0.65_795.7916m/z			234.136	283.215	351.941	263.314	156.05	265.379	175.406	175.106	204.782	153.656	251.336	279.005	277.299	189.076	373.6	175.889	212.655	188.947	183.47	166.655	258.608	340.271	290.759	195.193	114.371	153.522	234.522	362.009	182.541	157.88	354.298	395.679	239.257	372.747	186.64	151.927
0.6538	797.291	0.65_797.2913m/z			4.93497	13.5907	33.887	5.65158			3.21027					8.03246	21.6704	6.97116	37.1165				3.31891	2.99591	7.23123	26.4014	9.77881		3.6546	8.02524		24.0032			21.407	42.3762	6.37765	32.0367	2.42108	4.62915
0.653783	798.086	0.65_798.0860m/z			100.292	231.299		122.574	113.236	164.711	103.098	105.687	160.02	119.089	150.62	86.722			431.106		200.779	81.1238	44.741	110.5		137.678	228.349	109.421	8.30215	25.0052	46.1651	237.729	57.0034		172.005	457.664	182.441			17.8387
0.6538	803.289	0.65_804.2958n			115.464	134.616	185.78	131.547	63.6339	154.02	36.0565	64.3724	110.757	50.7695	122.745	123.47	154.489	60.6791	213.214	56.4621	101.979	81.6513	67.7421	83.178	136.287	210.819	129.078	81.8028	28.0188	47.9614	92.8221	211.372	79.7509	49.2846	198.117	258.523	125.941	201.99	70.1612	41.2526
0.6538	805.781	0.65_805.7810m/z			91.0449	107.456	106.678	102.411	65.2267	90.1907	58.6158	39.0707	81.7798	68.5312	86.1884	125.836	101.853	61.7477	121.825	58.1454	82.8119	71.4305	64.6093	61.8507	94.303	105.729	80.245	75.031	36.087	61.5129	81.3192	118.03	72.043	68.5298	100.9	111.906	91.2757	113.612	71.3556	53.1356
0.6538	815.794	0.65_815.7937m/z			221.603	250.76	243.506	223.328	165.962	189.535	161.115	135.932	206.761	139.093	197.421	244.481	217.603	164.906	316.731	141.616	187.469	166.506	166.433	134.177	230.445	272.847	239.683	164.368	45.9822	129.746	192.799	303.899	125.387	141.703	272.909	307.133	174.868	281.859	162.043	123.812
0.653783	817.433	0.65_816.4258n			233.857	289.612	0.715614	296.334	286.003	297.428	242.01	211.399	418.624	209.649	580.91	461.957	277.636	81.2539	1350.75	31.3958	374.033	270.691	37.2303	136.886	392.964	373.712	529.354	164.851	13.4182	18.0784	180.514	434.855	222.485	85.2149	698.626	315.754	268.885	19.7054		54.2373
0.653783	826.429	0.65_826.4289m/z			51.9914			28.5584	43.9436	178.054	59.1003		93.6209	28.7003	118.122		33.2261	64.2312	662.137	5.43207	135.355	167.606			50.3396	243.667	189.625			1.19116		129.555	70.573	32.9569	265.167	158.555	42.0655	0.0231193		4.90617
0.653783	827.072	0.65_827.0717m/z			308.139	208.254		78.2667	60.4131	301.309	100.988	37.0872	145.413	37.1467	172.348	134.62	211.595	51.9948	503.032	67.5655	175.755	175.952	37.0905	95.7873	176.069	139.497	115.044	197.922			157.044	191.748	84.0534	39.5853	263.099	296.643	223.324			30.3162
0.6538	830.773	0.65_830.7734m/z			527.253	643.353	653.705	644.503	407.758	560.115	396.726	419.355	464.498	379.277	540.682	689.178	619.361	473.231	717.939	435.161	481.098	466.344	524.082	443.282	674.558	636.284	551.805	466.158	226.439	397.819	515.93	730.443	390.456	387.94	643.342	749.75	514.541	705.237	444.234	388.134
0.653783	814.077	0.65_831.0802n			1545.78	1845.71		1545.13	901.76	2857.05	433.132	1247.88	1409.57	773.397	1430.11	1053.7	1323.52	1100.77	5496.13	495.63	2212.21	1065.38	869.138	1019.89	1635.35	1980.99	1827.31	1021.84	17.2211	110.018	1348.54	2232.54	976.086	145.567	3000.29	2934.59	2041.35			269.662
0.6538	832.772	0.65_832.7721m/z			282.523	356.204	307.712	312.987	205.812	249.604	225.153	168.095	227.354	205.488	253.621	361.695	274.129	192.509	363.805	209.985	230.76	217.42	205.879	193.493	292.83	302.187	268.006	210.219	106.831	200.037	257.545	364.925	197.412	200.57	295.515	340.641	248.775	305.077	209.186	183.727
0.653783	833.423	0.65_833.4227m/z			0.660498	110.183	0.530447	136.859	85.9393	267.395	152.769	96.1374	81.1868	31.6294	310.732	174.558	57.8715	37.2199	1106.94	31.1793	118.376	85.085	70.8774	73.0334	89.2342	63.689	439.536	70.2979	20.1688	4.91027	66.9461	286.195	214.389	66.3864	525.225	147.942	112.692	26.6798		11.9511
0.6538	833.778	0.65_833.7775m/z			145.601	178.123	143.818	156.387	108.973	123.624	117.044	71.1627	110.593	88.2983	126.713	171.624	138.773	85.8987	228.426	98.1472	130.274	99.1985	102.961	99.4335	143.348	178.491	150.51	110.036	39.766	98.7161	114.393	183.353	96.5826	99.2347	160.866	184.265	110.74	165.618	103.17	86.2769
0.6538	834.761	0.65_834.7607m/z			345.128	416.425	460.036	385.907	254.724	361.089	273.6	248.214	299.929	237.419	339.845	451.102	379.039	305.985	469.404	280.924	301.385	297.607	324.877	303.309	402.076	440.815	358.751	296.61	196.664	262.709	339.601	470.667	265.456	263.68	441.793	492.149	344.11	501.905	307.315	241.178
0.6538	835.79	0.65_835.7896m/z			317.043	400.576	396.325	367.84	192.185	300.579	232.11	230.777	280.474	203.934	304.918	410.378	368.345	250.259	407.905	253.545	289.366	272.438	260.937	252.737	364.236	367.073	293.572	252.898	156.961	173.073	281.554	458.827	219.967	201.397	379.773	428.48	316.325	433.54	263.751	216.001
0.653783	836.075	0.65_836.0755m/z			641.125	286.255		762.289	354.197	1086.25	314.848	147.47	548.209	197.006	529.532	309.109	328.325	109.198	2676.98	217.161	691.009	411.753	239.704	499.097	390.242	596.347	764.582	603.667		23.569	348.683	712.132	170.857	100.568	1303.62	1334.34	527.118	42.4811		122.945
0.653783	841.428	0.65_841.4275m/z			54.6592				54.7052	216.221	80.8764		48.1418		29.368		53.3468	51.7169	547.057		92.8575		34.6415	60.7978		194.816	38.3084			0.823725	62.5877		61.1685	1.38757e-05	204.663	104.582	80.5921	1.74022	0.150768
0.653783	842.075	0.65_842.0753m/z			238.561	143.766		125.799	56.8983	239.239	219.529	71.2704	171.663	56.2357	40.119	66.6903	93.0094	26.7232	1009.76	15.1146	159.009	100.244	141.9	23.6547	91.3338	385.398	75.3524	298.986			48.1093	155.621	207.597		510.943	304.412	51.5495			7.61646
0.6538	844.29	0.65_844.2900m/z			86.8642	145.764	172.661	118.13	68.1744	122.317	60.3322	81.4442	100.865	49.8242	98.9102	137.819	146.697	94.479	167.809	75.8369	101.23	86.2642	75.0417	70.272	111.202	152.722	138.401	83.1628	56.0376	57.5896	108.975	166.623	71.3455	86.1385	161.94	195.216	121.781	194.896	73.2518	68.4522
0.653783	828.074	0.65_845.0776n			732.959	687.106		573.19	318.546	1026.98	427.07	263.431	476.413	325.491	556.086	452.897	426.509	128.594	1632.64	80.4887	607.707	541.546	184.126	156.595	343.1	700.848	671.45	537.985			606.139	796.653	429.487	50.9661	758.331	1193.22	710.84			74.09
0.653783	846.423	0.65_845.4161n			586.238	316.213	0.398034	656.26	391.805	614.565	300.09	273.07	490.513	332.923	467.135	209.56	240.387	215.493	2181.29	140.021	644.058	319.395	487.902	164.423	499.474	501.467	489.381	353.452	13.0413	64.7897	498.663	858.187	295.396	55.8377	634.325	1444.92	436.739	110.053	13.0466	37.0284
0.6538	849.794	0.65_849.7942m/z			457.493	457.527	459.151	495.873	363.036	439.614	340.724	301.947	393.773	300.629	426.334	486.153	455.445	285.91	567.813	243.996	390.447	339.799	337.795	323.921	458.139	494.619	457.889	350.449	51.4791	295.422	435.137	534.483	322.884	340.351	524.268	571.806	424.136	511.61	325.574	295.811
0.6538	850.788	0.65_850.7883m/z			592.42	770.971	726.29	642.825	403.779	600.778	455.088	427.019	503.496	379.768	587.804	784.17	666.033	538.06	780.731	540.121	528.172	528.715	534.408	485.409	691.747	695.375	581.346	489.312	647.26	422.439	557.347	796.328	426.928	430.496	716.241	793.87	572.437	790.372	516.797	388.492
0.653783	852.066	0.65_852.0665m/z				231.612		162.576	26.2378	602.246	234.361	114.576	314.301	203.412	311.749	168.178	195.771	220.956	798.203	73.9501	135.376	119.844	182.503	96.5934	120.028	366.666	401.684	167.373			62.3859	187.943	70.6522	20.61	471.015	702.2	235.19			57.4362
0.6538	852.291	0.65_852.2910m/z			168.938	201.888	256.24	185.601	114.509	185.661	106.029	94.6696	146.957	93.149	164.767	227.718	215.848	128.172	293.026	113.32	153.141	114.009	117.32	111.512	178.787	270.924	201.392	132.536	76.6744	78.3099	158.362	268.031	110.3	98.1746	264.137	280.495	178.777	284.306	117.092	95.1628
0.653783	856.068	0.65_856.0675m/z			165.563	325.313		352.53	121.268	350.51	144.918	367.64	314.99	133.987	420.971	256.703	220.762	197.261	1713.78	145.749	518.71	337.622	312.967	161.89	484.164	358.34	622.986	308.654			300.776	312.187	332.065	62.8233	987.626	909.329	500.465			27.5118
0.6538	859.278	0.65_859.2776m/z			392.99	433.038	437.603	422.617	270.876	462.24	260.033	290.382	360.264	246.447	416.829	431.532	471.37	301.266	496.254	262.04	348.716	327.131	287.157	290.139	409.259	452.207	384.551	324.469	165.248	261.865	391.142	465.666	287.361	279.934	471.672	511.838	417.895	501.122	321.955	266.999
0.653783	847.064	0.65_864.0676n			513.587	419.004		486.46	248.944	650.457	279.857	294.258	569.388	299.668	710.106	339.242	366.279	167.21	2188.15	49.6746	283.903	313.876	214.581	76.9138	377.689	760.055	395.614	302.377		30.866	555.023	570.891	107.31	60.6606	1080.5	1095.83	603.121	0.444248		32.1624
0.653783	450.863	0.65_877.7302n			10972.1	11874	1611.36	11280.9	7494.29	11972.1	7537.31	7578.95	8355.32	6931.66	10030.1	11483.5	9745.91	7662.58	16776.8	6143.07	9832.12	8309.41	8733.28	8141.09	11552.2	14038.7	12408.2	8384.62	3426.17	3396.81	9421.63	13724.6	7233.59	4506.16	14332.5	15495.2	10413.6	3172.37	1064.58	4429.39
0.6538	878.272	0.65_878.2723m/z			179.587	215.925	220.321	226.214	111.811	185.156	128.904	107.667	140.961	96.7689	179.049	255.454	212.899	125.198	242.537	109.154	144.393	126.445	123.168	108.347	197.762	236.898	158.366	156.813	31.2443	91.8916	185.291	238.294	130.734	108.932	211.004	247.24	173.877	226.162	125.849	90.1003
0.6538	890.791	0.65_890.7914m/z			415.311	485.659	503.95	453.797	342.155	437.035	309.452	293.461	355.287	330.712	425.859	461.244	449.273	329.8	573.538	254.674	336.397	331.424	320.976	336.738	467.335	531.786	423.374	342.176	191.79	285.774	384.997	520.662	284.576	291.633	479.948	534.467	387.089	528.503	339.384	277.458
0.6538	891.798	0.65_891.7976m/z			481.746	474.177	550.171	486.326	339.212	446.178	351.903	296.492	427.345	296.53	430.694	556.392	469.727	326.553	686.066	326.758	412.278	397.611	374.905	322.045	453.487	590.48	463.151	362.137	219.302	324.071	464.932	637.887	330.219	368.317	528.642	600.719	460.914	612.613	344.183	339.255
0.6538	906.802	0.65_906.8024m/z			1155.62	1136.1	1390.69	1127.22	883.675	1062.35	900.652	707.742	1013.28	791.862	1067.58	1154.49	1127.42	767.112	1636.55	668.658	970.483	863.297	883.79	814.19	1090.18	1537.9	1388.44	908.189	130.054	822.757	1103.85	1550.12	882.276	858.604	1479.35	1627.04	1068.6	1478.99	860.603	769.578
0.6538	907.796	0.65_907.7962m/z			2191.06	2746.56	3027.5	2275.39	1585.99	1947.37	1756.86	1461.66	1836.54	1498.86	2051.87	2765.1	2285.14	1747.36	3410.67	1805.41	1858.65	1871.34	1949.97	1733.98	2361.81	3031.3	2537.24	1779.32	1606.95	1382.83	1954.06	3293.45	1531.31	1545.25	2788.12	3139.38	1943.01	3323.05	1795.01	1457.85
0.6538	914.779	0.65_914.7792m/z			536.58	595.514	544.424	623.331	443.931	607.276	425.328	415.668	520.065	402.04	552.473	632.179	614.672	406.059	693.843	389.636	507.257	465.198	452.495	402.377	610.707	636.301	536.446	467.998	110.858	366.629	564.231	648.597	428.463	422.183	654.148	675.72	545.39	637.776	454.249	376.782
0.6538	922.748	0.65_922.7481m/z			1050.89	1163.27	1286.17	1210.88	872.507	1281.18	844.397	904.234	1101.63	840.133	1156.45	1158.2	1216.29	843.376	1546.32	732.137	1049.01	904.563	827.157	826.629	1062.9	1445.66	1196.01	991.25	224.938	823.362	1117.05	1381.72	934.911	828.064	1515.42	1709.17	1147.29	1430.25	891.828	790.51
0.6538	923.751	0.65_923.7508m/z			621.804	703.393	781.24	712.221	489.342	759.888	501.088	540.33	708.66	511.694	694.366	655.543	746.804	520.085	863.905	455.035	610.214	551.759	519.19	502.596	649.445	815.415	685.505	612.506	248.073	475.35	666.448	808.029	559.211	516.685	860.594	987.218	684.07	857.628	531.679	491.683
0.670933	556.857	0.67_1089.7179n			12992.5	12041.2	1546.07	12667.8	9327.82	12862.1	9139.63	7331.24	10184.8	7805.21	11057.8	12332.9	8823.32	6909.96	44433.2	5651.85	11366.8	8283.69	8792.02	7278.61	11168.5	14954.8	14267	9357.16	2212.68	3090.16	9688.11	14147	8306.4	4559.3	15905	16934.9	11038.9	5973.13	1059.23	4057.58
0.670933	114.986	0.67_114.9863m/z			123.969	141.266	138.535	128.889	119.963	129.613	137.991	76.7601	136.22	110.413	131.704	130.883	132.603	111.507	171.013	84.1676	115.997	120.873	104.258	104.552	117.643	174.556	176.083	121.569	9.91005	104.067	134.766	140.693	112.662	105.213	152.362	178.031	130.614	124.948	103.633	93.2034
0.670933	134.958	0.67_134.9578m/z			70.7643	93.5882	122.529	81.8703	59.63	82.4592	66.8894	67.9352	72.4876	58.5835	78.0334	92.8	82.8845	73.7769	119.089	63.4543	71.4521	72.8644	74.1317	76.303	85.6721	117.007	93.5945	65.9395	65.1364	62.4346	75.9508	132.051	65.0145	65.5717	113.059	114.476	81.8966	140.851	69.8729	64.5811
0.670933	245.979	0.67_245.9788m/z			131.117	180.778	28.5513	150.562	97.9181	141.22	107.739	113.677	152.118	90.6424	132.49	150.093	74.7735	50.0856	391.284	79.427	99.267	73.2442	76.6388	58.7994	153.411	425.06	380.758	120.621	24.2223	33.3618	174.805	166.206	79.1428	27.0821	163.032	179.249	134.615	88.2076	14.1022	44.5206
0.670933	297.935	0.67_255.9012n			471.142	510.425	555.132	430.946	366.112	345.206	343.711	221.64	323.573	303.057	341.883	487.909	387.123	237.869	2193.89	318.814	410.612	270.264	355.888	276.412	431.575	642.442	616.173	319.575	3012.13	190.061	352.816	557.287	291.827	204.626	490.514	610.948	314.17	290.371	376.248	208.05
0.670933	269.944	0.67_269.9441m/z			754.58	781.72	429.582	750.419	571.159	565.779	545.951	375.5	518.118	466.992	542.925	836.747	564.338	403.815	3659.12	460.255	588.141	432.972	509.081	418.21	661.801	970.919	904.432	498.397	442.296	336.29	511.767	858.723	419.529	382.29	847.064	900.335	644.872	584.178	271.798	361.493
0.670933	284.924	0.67_284.9244m/z			2511.03	2535.7	707.634	2413.62	1862	2284.36	1788.62	1363.8	1861.88	1531.88	2074.23	2526.36	1715.59	1424.84	7228.17	1248.15	2143.91	1641.84	1771.55	1567.95	2297.55	3180.29	2874.75	1876.2	739.262	777.366	1846.76	2950.6	1578.89	990.201	2827.61	3088.27	2061.35	931.947	533.995	891.121
0.670933	286.923	0.67_286.9233m/z			2173.6	2252.52	1002.14	2094.89	1528.66	1973.94	1579.81	1306.93	1572.86	1329.13	1822.15	2237.2	1748.7	1400.32	4747.19	1335.64	1793.86	1488.43	1627.78	1514.89	2021.03	2721.07	2491.41	1586.1	1102.2	888.634	1729.95	2573.76	1438.8	1126.24	2330.02	2535.88	1912.26	1091.88	689.132	1052.21
0.670933	313.92	0.67_313.9203m/z			3555.47	3428.1	595.508	3233.81	2619.99	3031.58	2617.79	1941.56	2593.55	2209.8	2856.5	3523.22	2504.21	1983.11	11262.1	1795.57	3096.9	2218.91	2316.92	1995.88	3049.93	4503.57	4087.97	2546.68	589.741	1026.9	2538.34	4165.47	2247.54	1480.1	4193.73	4680.29	2822.96	1071.6	327.682	1291.76
0.670933	314.918	0.67_314.9179m/z			3839.62	3765.13	692.786	3548.74	2854.11	3181.08	2843.55	2038.81	2753.29	2399.53	3067.87	3708.48	2542.09	1997.76	12176.9	1863.38	3294.59	2391.95	2517.07	2170.34	3139.97	4809.8	4513.84	2630.74	883.994	1061.02	2689.35	4409.08	2435.04	1480.87	4291.36	4969.23	3000.13	1325.2	407.55	1408.41
0.670933	353.945	0.67_353.9451m/z			2837.82	2662.97	316.006	2830.09	1897.7	2482.15	1832.3	1326.4	1800.72	1507.32	2195.82	2852.56	1813.02	1380.07	9770.15	1232.27	2183.65	1536.51	1722.78	1432.16	2384.63	3629.06	3324.84	1781.76	226.211	593.542	1956.04	3090.62	1571.23	908.573	3300.99	3748.39	2128.96	179.059	169.341	807.372
0.670933	383.919	0.67_383.9188m/z			2509.02	2169.6	398.06	2170.47	1780.78	1983.52	1688.04	1182.48	1722.88	1394.96	1855.48	2218.86	1567.15	1154.23	20711.9	1075.17	1924.52	1368.02	1505.25	1309.69	1969.96	3064.52	2949.18	1625.09	701.363	637.939	1656.62	2650.19	1468.99	868.568	2681.57	3023.43	1740.07	528.908	237.336	795.91
0.670933	389.036	0.67_389.0355m/z			61.6167	51.2113	73.5544	81.5575	16.1246	109.749	56.9049	72.7731	65.8361	36.3666	65.402	65.3998	72.294	75.7037	104.175	60.341	47.7532	63.8678	45.8381	47.518	86.9126	70.2039	84.4182	33.6593	8.63742	44.6347	60.1479	69.575	45.2136	57.3224	60.2193	72.5361	65.9142	74.2536	61.0015	49.5937
0.670933	391.402	0.67_391.4019m/z			390.842	396.966	14.9469	333.613	201.173	275.81	244.903	139.362	230.515	188.802	260.651	399.154	276.134	195.851	641.39	192.861	314.046	240.796	258.96	200.147	311.869	445.542	385.024	224.717	20.0888	114.836	289.899	458.124	156.705	143.113	427.573	467.827	296.689	126.217		143.723
0.670933	398.904	0.67_398.9038m/z			7632.18	6563.19	321.567	7039.49	5901.31	6480.11	5363.97	3779.55	5798.46	4760.22	6055.64	6608.56	4225.47	3336.77	38492	2695.9	6371.47	4140.24	4502.32	3660.68	5558.44	9462.19	9066.57	5227.73	481.145	1349.46	4951.09	7933.71	4719.23	2078.31	8535.25	9906.92	5561.96	343.352	190.528	1823.05
0.670933	399.906	0.67_399.9055m/z			3651.63	3227.19	152.883	3364.79	2811.53	3086.58	2599.68	1798.11	2699.2	2200.05	2888.24	3093.31	2126.21	1655.37	17587.8	1426.04	2942.57	2052.94	2190.83	1786.8	2659.56	4472.36	4247.32	2461.12	338.295	698.176	2443.47	3930.21	2159.9	1125.36	4132.43	4547.77	2766.93	136.866	103.872	1015.36
0.670933	400.903	0.67_400.9032m/z			4706.67	4076.41	243.667	4377.39	3618.05	4057.16	3346.36	2468.88	3528.65	2869.42	3917.33	4109.83	2846.6	2179.94	22430.9	1801.49	3999.86	2663.45	2866.57	2322.67	3648.17	5624.31	5596.42	3280.15	638.596	952.142	3134.33	4890.86	2948.87	1460.44	5264.86	5850.81	3540.8	221.206	182.51	1293.94
0.670933	463.382	0.67_463.3824m/z			1646.26	1554.35	75.3499	1484.6	1147.26	1502.8	1099.69	743.601	1160.93	894.682	1305.82	1425.35	970.798	722.795	4708.78	636.495	1273.59	902.693	989.304	771.487	1285.55	2027.7	1915.57	1071.27	77.0711	280.15	1111.49	1761.69	904.293	474.52	1832.02	2188.03	1244.27	292.421	16.838	426.324
0.670933	503.017	0.67_503.0174m/z			8.48695	9.24481	15.4249	18.2974		14.8231	9.51037	10.5601	12.7727		9.93428	12.3171	12.5304	12.7901	17.7522	7.05183	7.7117	12.8382	6.66298	6.91905	10.1985	14.1854	14.7085	4.64943		6.74269	9.28644	10.6483	11.0444	5.44923	14.3503	15.3825	14.8823	15.5761	9.224	10.8678
0.670933	505.852	0.67_505.8519m/z			1459.24	1633.53	173.447	1619.21	831.413	1666.8	864.084	978.379	1013.92	775.851	1405.26	1822.64	1301.49	935.543	1816.96	884.844	1349.94	1125.4	1227.22	1044.18	1655.87	2089.58	1828.57	1043.6	572.01	433.203	1294.27	1951.27	876.002	636.736	2145.95	2391.15	1668.27	704.719	145.626	558.952
0.670933	506.857	0.67_506.8572m/z			300.724	367.219	452.378	335.377	226.318	305.436	261.433	248.662	268.74	237.07	312.904	393.233	333.327	273.276	468.609	262.389	290.956	287.027	266.652	264.427	325.505	436.594	360.354	274.596	283.143	233.634	296.071	487.08	247.948	246.106	421.229	465.135	292.46	496.364	286.313	229.68
0.670933	491.364	0.67_508.3671n			1481.28	1447.2	5.78506	1305.55	929.598	1117.38	871.114	608.463	894.651	727.325	1161.87	1486.01	1145.74	863.656	3170.53	713.069	1117.82	919.256	1050.68	757.849	1338.23	2169.72	1960.2	1014.27	254.627	318.622	1134.26	1691.1	710.968	485.198	1747.69	1682.36	1318.78	215.217		459.68
0.670933	512.876	0.67_512.8755m/z			4079.93	3624.91	537.216	3751.25	2823.82	3677.76	2854.28	2238.1	2840.44	2277.13	3136.34	3674.75	2618.88	2010.52	23480.3	1633.62	3319.42	2380.04	2468.95	2196.72	3310.46	4683.55	4636.47	2765.51	1028.64	831.551	2655.66	4141.43	2405.7	1201.38	4638.22	5050.84	3211.96	984.223	344.109	1082.88
0.670933	518.994	0.67_518.9937m/z			26.611	26.221	51.3225	50.5942		62.5699	22.8693	47.652	36.0328	17.5642	40.1157	41.589	27.2378	43.7821	65.8229	49.0251	21.8335	35.4331	28.5826	33.721	62.8927	33.7564	37.702	14.4005	6.88705	23.6446	26.5401	34.2945	20.6153	30.2487	39.519	47.9221	40.6179	61.7481	23.2243	46.5243
0.670933	528.856	0.67_528.8563m/z			4785.16	4421.38	402.109	4621.85	3305.39	4700.11	3382.17	2499.46	3535.61	2728.15	4026.65	4400.71	3007.27	2465.62	14436.8	1787.22	4092.98	3016.14	3025.19	2738.17	4152.07	5984.54	5622.96	3380.58	645.298	868.595	3459.38	5324.02	2964.72	1412.11	5780.78	6554.25	3771.66	777.103	262.94	1295.33
0.670933	529.856	0.67_529.8561m/z			2640.48	2591.03	149.092	2572.42	1838.65	2586.01	1897.67	1381.46	1920.54	1523.62	2248.05	2637.99	1959.32	1415.86	8046.51	1213.5	2349.69	1651.6	1829.23	1467.89	2307.71	3404.36	3217.55	1848.36	352.674	512.7	2033.65	3091.17	1721.23	880.068	3303.9	3754	2262.15	528.353	94.0758	775.477
0.670933	285.926	0.67_547.8550n			1863.11	1834.29	520.409	1674.56	1315.14	1556.94	1259.35	903.632	1206.99	1064.39	1445.39	1855.87	1386.8	1002.22	6885.69	1023.91	1470.65	1175.97	1324.57	989.046	1564.55	2272.82	2092.7	1273.66	784.093	655.701	1411.75	2238.22	1085.06	814.704	1960.26	2203.76	1405.32	838.093	357.978	750.845
0.670933	557.856	0.67_557.8565m/z			5467.58	4654.41	209.377	5325.59	3822.74	5414.23	3578.17	3140.13	4229.83	3129.28	4620.93	4670.09	3678.86	2875.46	19527	2056.15	4672.04	3276.49	3479.71	3082.22	4550.49	6447.85	6249.46	3935.03	699.529	990.662	3988.94	6015.9	3419.75	1582.04	6536.2	7136.02	4399.56	822.589	135.004	1435.71
0.670933	558.851	0.67_558.8506m/z			7772.53	7709.16	711.005	8000.07	5366.35	8461.47	5376.05	5166.2	6219.22	4646.62	7010.53	7354.68	6013.88	4716.65	22901.2	3278.36	6853.61	5545.98	5700.14	5042.1	7490.05	9677.77	8556.03	5976.41	1075.14	1734.64	6240.83	9094.06	5159.16	2537.85	10378	11304.7	7071.05	1339.53	414.197	2366.36
0.670933	559.842	0.67_559.8415m/z			4370.17	4372.2	179.757	4810.51	3012.17	5308.71	2769.4	3161.22	3589.27	2556.57	4234.35	4252.92	3662.02	2933.38	9225.01	2121.42	4121.91	3366.62	3309.97	3128.82	4519.13	5210.25	4895.14	3541.22	608.523	1037.19	4019.29	5143.79	2982.95	1608.35	6110.57	6015.58	4322.4	890.144	100.545	1452.45
0.670933	564.829	0.67_564.8290m/z			3833.05	4214.17	1098.3	3945.92	2340.83	4972.15	2414.45	3144.96	2998.3	2258.3	3817.32	3870.29	3495.19	2824.88	6051.57	1857.91	3658.29	2879.58	3266.37	3313.81	4568.46	4577.88	3958.35	3144.79	962.166	900.705	3670.28	4789.49	2561.96	1297.19	5339.2	5755.04	4018.45	1284.86	712.061	1203.65
0.670933	585.879	0.67_585.8792m/z			38.4111	38.3942	40.6187	22.5096	23.5526	22.3585	22.5054	10.4821	24.7321	15.6955	27.4385	35.595	20.0763	17.1527	59.1708	12.9903	25.978	14.8938	23.8519	19.963	31.8278	52.2741	39.888	15.4141	9.88452	13.7013	23.8298	63.2618	16.918	23.4457	33.577	51.5744	25.6868	47.947	19.3985	10.9496
0.670933	616.84	0.67_616.8404m/z			1323.77	1620.61	1880.11	1410.85	948.759	1271.87	974.961	963.754	1072.21	884.12	1227.8	1678.42	1433.96	1022.5	1990.56	1031.61	1138.43	1122.43	1173.19	1030.54	1521.62	1844.94	1515.76	1044.47	476.714	856.274	1225.26	2051.12	974.719	945.699	1755.53	1915.39	1273.15	2023.45	1104.61	917.412
0.670933	632.821	0.67_632.8210m/z			860.663	1186.44	1525.24	967.947	615.327	950.661	674.956	763.492	757.824	633.826	932.147	1209.03	1080.28	883.138	1327.88	898.874	810.696	859.045	950.168	894.819	1220.51	1281.8	1047.05	775.96	963.527	650.17	900.68	1591.49	685.633	718.799	1390.04	1440.18	913.085	1703.19	870.63	693.379
0.670933	634.81	0.67_634.8099m/z			1946.37	2060.89	1661.23	1890.2	1217.83	2155.42	1296.9	1340.18	1499.95	1105.4	1682.9	2091.99	1977.43	1365.8	3954.49	1247.44	1913.91	1520.14	1674.76	1518.05	2120.53	1869.61	1527.8	1518.04	1235.09	917.529	1834.52	2436.39	1226.85	1050.42	2700.18	2518.3	1955.18	29200.9	997.78	886.201
0.670933	637.809	0.67_637.8094m/z			2850.37	2772.06	103.935	2989.99	1936.81	3293.51	1837.7	2134.98	2569.35	1616.45	2545.96	2745.95	2313.67	1897.59	4360.92	1314.04	2548.89	2145.19	2128.54	1951.82	2884.47	2687.53	2480.79	2210.07	434.1	622.57	2409.43	3219.91	1956.46	1012.54	3779.56	4243.51	2878.53	555.381	62.1841	866.921
0.670933	639.813	0.67_639.8127m/z			3029.53	3151.03	793.549	2959.46	1840.16	3433.23	1868.88	2063.53	2188.34	1740.18	2740.08	3016.92	2474.31	2102.11	4184.84	1488.24	2606.84	2327.67	2369.24	2057.78	3060.33	2997.12	2894.13	2293.77	884.567	801.841	2674.05	3513.81	1973.76	1142.82	3906.56	4105.9	2993.22	1569.55	490.201	1047.87
0.670933	641.818	0.67_641.8180m/z			3926.57	3842.49	311.911	4229.8	2409.76	4340.63	2395.16	3002.7	3190.51	2376.7	3995.14	3622.67	3114.19	2376.49	5688.92	1582.97	3682.92	2762.22	3003.39	2925.9	4169.95	4265.94	3711.72	3177.3	639.263	758.749	3187.51	4385.41	2588.03	1201.9	5592.66	5448.87	3673.92	980.313	233.856	984.36
0.670933	642.83	0.67_642.8297m/z			5000.98	4817.8	710.348	4934.32	3345.81	5417.65	3369.17	2967.63	3958.83	2742.52	4347.96	4902.6	3964.83	2874.39	18089.8	2738.11	4476.76	3590.85	3570.86	2975.56	4733.39	5780.95	5399.98	3674.31	1466.6	1565.55	4379.43	5980.25	3102.69	2210.76	6384.4	6808.32	4595.77	2589.12	520.057	2075.3
0.670933	643.828	0.67_643.8280m/z			3499.5	3214.34	275.714	3658.6	2431.91	3795.25	2359.09	1951.8	2763.55	1939.64	3156.76	3462.08	2387.88	2017.88	12492.5	1580.9	3157.94	2411.74	2347.56	2083.02	3082.74	4191.65	3809.7	2301.83	625.671	903.201	2868.91	4003.89	2260.36	1175.43	4476.29	4675.29	3106.26	957.828	178.436	1046
0.670933	658.816	0.67_658.8158m/z			5839.39	6454.26	835.899	6230.51	4089.73	7089.28	4000.15	4084.22	4767.42	3620.98	5586.13	6143.75	5270.55	3737.37	14355.6	3193.47	5684.96	4463.79	4859.7	4039.64	6028.19	7388.64	6452.92	4809.77	1571.48	1864.98	5257.58	7207.42	3960.83	2384.53	8091.71	8702.65	5643.46	3101.2	617.343	2132.99
0.670933	659.817	0.67_659.8165m/z			5187.45	5191.76	478.942	5533.16	3538.83	6310.48	3414.05	3587.39	4345.44	3012.93	5118.24	5023.61	4012.16	3064.58	9392.48	2408.15	4934.95	3695.76	3833.53	3755.75	5203.79	6140.9	5219.23	4036.37	876.978	1230.41	4594.55	6226.28	3650	1758.2	7270.15	7538.74	5106.21	1520.61	331.427	1546.48
0.670933	686.817	0.67_686.8174m/z			9675.41	9244.06	1024.4	9905.95	7002.68	10971.8	6382.47	6628.58	7515.8	6122.43	9127.95	8330.65	6926.69	5392.38	23370.9	3383.48	8603.79	5842.44	6695.44	6590.88	9255.24	11553.7	11459.7	7250.28	1373.58	1918.45	7406.46	10242.7	6236.35	2499.53	13028.1	14137.4	8226.11	1662.92	703.681	2233.21
0.670933	687.813	0.67_687.8128m/z			5852.34	5695.24	484.925	5790.63	3989.67	6442.92	3865.62	3587.88	4814.04	3504.69	5440.42	5560.35	4102.59	3459.16	13820.9	2052.92	5311.14	3801.54	4231.89	3801.85	5382.43	6883.35	6388.4	4541.06	768.424	988.754	4756.89	6817.73	3743.66	1518.22	7907.39	8664.31	4961.35	786.307	320.458	1364.1
0.670933	688.808	0.67_688.8078m/z			6607.93	6532.86	688.632	6960.81	4670.78	8357.22	4259.43	4771.26	5656	4127.19	6265.81	6154.43	4828.98	4155.63	13942.7	2642.49	6514.98	4807.06	5009.99	4487.7	6833.31	8293.02	7230.94	5327.8	881.437	1295.24	5468.78	8165.08	4611.49	1909.89	9221.02	9811.32	6022.07	1068.52	497.454	1721.42
0.670933	369.923	0.67_693.8671n			7944.91	8703.37	614.032	8118.85	4905.52	7690.06	5008.9	4615.84	5370.47	4348.95	6766.66	8491.3	6920.15	5114.94	10664.2	4525.99	6657.87	5672.74	6049.44	5320.03	7982.49	9726.45	8785.66	5727.75	1824.36	2472.52	6765.37	9875.77	4650.12	3345.41	9982.28	10261.2	7343.31	1862.41	481.575	3071.78
0.670933	746.8	0.67_746.8000m/z			911.984	1230.8	1379.54	1086.4	678.955	896.608	703.614	699.437	796.958	621.34	926.444	1384.29	1052.46	786.638	1571.89	924.382	863.245	915.059	940.781	782.381	1148.07	1248.24	1180.72	805.937	441.97	667.07	885.535	1578.53	659.796	693.078	1308.45	1365.22	912.443	1580.65	790.787	668.101
0.670933	762.787	0.67_762.7872m/z			353.36	480.154	582.726	395.965	249.506	405.063	263.674	282.878	320.65	272.386	399.694	479.266	463.762	339.009	560.302	309.432	323.357	339.112	356.507	357.249	474.357	530.388	409.191	336.74	378.046	275.563	393.422	626.255	281.072	262.137	548.314	587.855	381.101	677.249	333.171	279.642
0.670933	770.768	0.67_770.7676m/z			2194.11	2189.12	675.041	2393.42	1441.91	2933.56	1447.38	1892.17	1842.39	1452.36	2320.71	2176.75	2131.03	1717.33	3298.36	1223	2262.68	1654.04	1756.76	1711.32	2375.89	1908.2	1577.1	1900.07	449.743	523.023	2148.47	2570.08	1565.38	778.627	3253.16	3157.29	2447.94	11351.7	412.183	857.169
0.670933	814.789	0.67_814.7886m/z			629.777	804.289	780.288	729.588	476.552	536.924	483.946	472.365	557.434	424.067	604.845	851.516	707.906	528.285	895.083	569.433	557.944	560.931	593.418	500.901	792.859	797.473	793.479	545.627	168.231	391.711	555.684	799.584	382.196	458.346	777.065	852.395	550.963	860.119	483.155	466.635
0.670933	827.29	0.67_827.2898m/z			77.4288	112.011	139.274	96.8302	43.113	91.0082	54.5686	49.1776	72.0988	49.9548	86.3709	108.817	134.991	72.7877	161.823	47.3459	68.3911	69.8487	57.0345	72.9858	94.5852	129.854	104.569	57.2671	43.705	38.5562	96.8489	164.236	59.4287	56.4484	140.422	182.221	94.2582	173.638	65.2976	47.7513
0.670933	866.064	0.67_843.0747n			420.988	449.644		583.757	233.472	615.615	244.173	208.154	342.038	169.417	726.93	316.348	221.1	212.731	1313.57	116.288	392.973	410.364	135.026	201.987	366.271	381.597	652.782	398.251			212.095	672.416	343.481	96.8152	784.987	935.16	483.283
0.670933	845.786	0.67_845.7857m/z			244.679	330.767	365.237	307.553	189.17	286.806	180.998	197.774	237.647	177.974	255.758	327.657	304.103	214.424	383.738	213.568	247.427	225.04	226.519	229.211	325.787	375.901	277.085	231.266	92.2937	180.69	258.855	388.668	202.275	189.532	365.469	376.707	280.503	430.733	240.894	192.566
0.670933	862.762	0.67_862.7623m/z			378.92	509.369	507.438	427.893	273.042	388.196	313.587	287.876	315.807	254.06	398.889	523.844	443.513	333.69	503.296	321.003	339.945	354.821	317.118	301.335	437.527	492.097	376.026	317.098	260.664	286.07	405.999	554.754	283.923	305.291	491.981	518.177	402.251	529.422	338.5	272.87
0.670933	883.781	0.67_883.7809m/z			336.982	397.269	441.775	382.937	227.391	363.318	227.237	277.592	328.606	252.478	371.093	420.607	449.625	278.933	454.414	226.976	308.426	317.878	274.737	298.547	401.759	431.897	353.257	301.746	233.019	218.167	340.557	472.34	257.286	254.138	458.073	478.818	338.488	494.718	307.876	229.384
0.688083	1005.79	0.69_1005.7856m/z			788.734	897.815	1117.5	895.334	576.033	946.988	599.386	660.605	741.785	599.481	898.297	908.574	944.809	663.686	1131.27	590.414	773.47	722.243	756.078	753.184	903.574	1045.29	1018.19	731.441	316.8	631.434	861.499	1111.96	670.964	610.209	1175.33	1279.19	805.644	1091.59	725.953	554.877
0.688083	259.077	0.69_259.0772m/z			45.9994	37.0602	51.5077	58.674	12.4592	81.6069	41.1618	61.1226	58.9293	26.9015	44.4934	45.2648	42.123	44.826	67.4452	36.1997	36.0733	45.9984	33.8392	36.5476	63.4357	58.628	65.5693	19.3593	21.2712	30.0127	53.7758	46.3104	43.8868	44.9715	46.9597	48.2434	45.8733	54.41	43.8943	38.2342
0.688083	275.056	0.69_275.0559m/z			151.404	148.638	167.926	178.316	80.9069	242.125	137.397	172.382	155.318	88.9202	140.213	145.353	154.209	172.79	179.236	147.451	120.803	171.009	124.442	148.192	211.163	154.877	165.988	91.4956	183.488	126.742	175.455	152.309	130.197	141.887	149.87	165.042	159.042	198.451	149.428	134.126
0.688067	291.16	0.69_290.1529n			754.462	609.265	714.5	713.828	214.362	647.084	601.402	365.821	295.147	263.13	375.398	441.676	726.95	357.251	499.533	609.056	439.302	358.138	435.909	424.147	896.25	626.439	737.178	328.964	287.86	450.797	873.273	696.976	407.202	593.928	502.587	662.983	759.395	1032.27	495.541	561.91
0.688067	309.166	0.69_309.1657m/z			1896.75	1477.51	989.222	1879.94	655.92	1503.38	1545.57	1095.85	878.058	689.737	1019.39	1113.98	1805.16	888.377	1338.26	1141.68	1035.44	772.783	985.583	1111.27	1941.19	1764.09	1917.77	785.843	416.626	999.949	1959.94	1699	1226.7	1229.51	1149.24	1502.99	1899.26	2960.62	733.79	1240.35
0.688067	315.018	0.69_315.0177m/z			472.46	624.397	160.204	674.142	78.097	905.86	392.492	757.555	505.155	251.714	471.877	597.473	664.646	689.102	113.914	688.801	453.11	695.423	458.528	611.46	986.092	541.333	542.073	297.351	729.101	404.263	725.201	624.212	360.792	567.091	569.472	521.802	703.006	156.12	136.383	563.11
0.688083	340.945	0.69_340.9448m/z			166.942	131.44	173.69	171.939	165.19	166.254	132.628	99.1941	171.283	127.637	163.053	143.373	144.351	99.0162	244.393	75.7678	167.925	116.405	111.057	95.7078	124.445	220.678	225.164	142.822	2.11193	116.432	176.785	179.353	149.042	125.283	212.19	238.324	158.51	169.407	111.739	99.8006
0.688083	356.922	0.69_356.9222m/z			1013.98	877.754	1093.02	1027.85	871.764	1024.48	853.079	723.571	960.535	741.904	999.567	886.544	984.287	727.196	1195.24	556.034	930.177	823.227	722.492	731.138	911.301	1307.67	1098.78	844.796	69.7674	776.567	1010.48	1077.98	823.41	798.803	1308.09	1440.3	1033.95	1168.79	716.013	765.926
0.688083	372.901	0.69_372.9005m/z			896.631	1009.46	1289.77	963.697	684.663	1109.7	710.931	842.663	903.455	687.923	991.962	997.141	1136.65	899.6	1168.2	744.662	912.645	937.37	891.027	890.231	1059.43	1217.82	990.316	876.069	329.923	709.086	975.491	1371.9	830.921	754.061	1341.11	1370.22	992.516	1473.33	880.302	741.658
0.688083	373.057	0.69_373.0575m/z			13.2705	7.37633	12.2628	14.7346		22.3648	4.95131	13.607	13.2032		10.6179	9.38894	8.85167	10.2703	31.8887	7.04813	3.68788	12.8388	4.85034	4.25247	11.3146	5.12257	20.0268		26.9915	5.89932	10.8383	13.3691	11.1473	10.3418	13.0738	12.8839	16.2778	16.025	8.98236	11.727
0.688083	376.903	0.69_376.9033m/z			47.9757	58.8591	66.8844	43.7731	29.6201	48.5752	34.723	42.6177	44.465	30.3198	50.3789	60.8814	56.9797	35.7277	70.6645	32.0495	38.4437	35.8425	44.0896	39.5629	49.9863	71.797	62.4135	42.3372	13.6952	36.1324	49.5425	77.6894	27.8788	31.9535	61.4706	71.7558	41.4286	79.8675	36.8931	28.2737
0.688083	408.932	0.69_408.9322m/z			387.384	270.432	449.52	370.443	358.503	383.565	293.567	221.323	422.58	295.859	374.704	278.428	325.871	212.967	626.461	157.641	395.62	264.831	228.17	194.77	251.47	612.99	569.925	318.087	4.46495	266.984	365.908	486.572	341.311	291.587	591.128	636.892	376.232	417.482	254.125	250.564
0.688067	413.021	0.69_413.0205m/z			543.301	508.399	18.7608	901.252	168.671	1268.91	559.067	751.025	733.014	369.843	602.347	639.302	398.383	620.672	1379.75	418.063	459.934	623.31	409.698	475.494	887.63	658.732	905.485	470.312	603.127	88.6102	530.487	555.728	526.186	245.276	680.006	735.967	601.802			189.969
0.688083	424.91	0.69_424.9102m/z			1253.75	1136.02	1498.59	1296.02	1067.01	1332.65	984.279	936.516	1262.88	955.999	1278.73	1128.96	1298.54	909.506	1754.51	728.7	1222	1033.55	971.709	881.4	1133.93	1736.57	1570.95	1109.08	39.2903	921.13	1228.87	1630.32	1093.37	990.307	1807.02	1957.52	1290.17	1527.14	999.818	891.464
0.688067	428.997	0.69_428.9970m/z			436.038	517.881		657.965	61.0078	846.819	297.258	612.886	350.892	226.165	402.026	566.714	511.963	594.026	194.051	436.716	414.169	597.54	399.025	458.256	844.359	357.935	544.029	206.625	135.451	183.624	613.839	486.737	292.029	348.31	484.17	478.402	591.157			308.644
0.688067	429.217	0.69_429.2169m/z			407.319	534.523	573.514	390.522	179.097	313.584	187.972	255.839	234.675	174.656	366.81	587.783	401.968	292.451	288.613	297.665	282.752	322.586	342.054	320.876	460.396	648.074	372.469	321.22	428.083	223.046	465.038	684.651	244.632	248.952	613.154	606.568	453.693	541.134	399.642	179.858
0.688083	440.888	0.69_440.8879m/z			1610.64	1776.24	2396.72	1775.47	1194.85	1938.7	1244.2	1509.73	1591.29	1206.62	1802.56	1749.36	2049.75	1566.79	2170.93	1272.88	1610.62	1670.09	1589.78	1544.95	1901.56	2263.16	1830.01	1561.13	166.233	1257.76	1716.01	2475.99	1399.96	1318.81	2520.18	2570.9	1757.44	2670.91	1542.6	1316.66
0.688083	444.887	0.69_444.8871m/z			147.233	204.698	228.059	166.95	103.638	138.979	110.412	106.28	148.215	95.5962	147.429	262.308	174.795	137.135	306.713	188.529	150.961	155.141	161.73	123.077	191.52	226.626	169.727	123.629	33.0364	81.4679	115.145	297.025	91.6318	110.251	195.638	209.696	117.986	242.886	125.057	110.991
0.688067	445.187	0.69_445.1868m/z			686.114	819.691	852.655	662.842	448.092	728.895	429.059	561.866	476.777	421.512	703.966	873.976	964.543	664.627	431.095	773.389	479.259	580.625	877.958	760.428	831.456	731.67	657.225	523.018	987.759	486.704	704.256	822.833	433.691	484.649	949.735	992.233	817.903	707.418	687.015	438.001
0.688083	456.862	0.69_456.8624m/z			107.733	137.763	167.725	111.381	79.0512	127.891	78.6105	117.636	96.9376	98.326	132.244	99.1678	150.45	95.0802	116.71	76.4516	89.7355	91.0643	111.996	129.538	139.019	117.045	108.672	92.7153	8.88406	66.9549	90.1852	130.423	94.4344	66.9591	177.529	181.342	105.864	168.246	117.533	60.8358
0.688083	472.906	0.69_472.9056m/z			82.5938	89.3315	103.638	89.5257	65.609	69.2629	67.823	46.4038	77.9491	44.6638	79.1126	84.5128	74.0539	45.5214	121.043	36.1504	64.8765	51.9735	58.0906	53.8765	75.8883	116.562	110.86	53.4772	27.4228	50.9295	66.9262	115.499	47.3964	58.7939	108.649	130.356	77.0106	94.4476	57.5139	47.4751
0.688067	481.854	0.69_481.8540m/z			2193.36	2407	589.725	2358.5	1373.51	2411.13	1451.87	1457.25	1595.99	1314.86	2026.21	2439.42	1967.82	1472.96	2993.2	1262.86	1949.01	1679.34	1837.06	1557.34	2517.66	2845.96	2403.42	1667.63	755.076	756.432	2039.86	2829.27	1344.22	926.114	2838.02	3048.87	2205.27	899.187	351.307	796.851
0.688083	486.882	0.69_486.8818m/z			980.447	1175.02	1378.14	1077.78	761.263	1001.1	759.135	728.463	904.037	706.539	996.738	1179.06	1064.99	765.999	1472.8	753.758	897.792	839.82	851.07	762.793	1066.45	1352.54	1152.67	857.328	354.233	648.776	930.669	1476.13	730.225	728.995	1365.88	1475.73	971.206	1380.25	801.321	656.311
0.688083	492.901	0.69_492.9008m/z			2686.58	2325.69	2893.11	2322.82	2091.41	2474.54	2114	1680.22	1962.49	1650.23	2211.78	1914.04	2405.25	1670.87	2516.1	1262.41	2068.03	1852.25	1823.09	1902.15	2138.75	3710.77	2446.35	1918.21	31.5461	2093.11	2801.23	3289.91	1806.19	2087.16	3131.95	3354.22	2728.85	3558.53	2036.8	1908.16
0.688083	502.862	0.69_502.8616m/z			695.485	929.217	1204.4	793.45	509.095	904.415	528.273	683.103	752.583	527.813	822.598	960.036	905.802	724.846	1131.56	682.295	739.314	766.906	743.16	719.003	947.661	1059.77	848.859	679.894	392.751	534.955	731.184	1225.88	602.324	568.867	1158.93	1219	780.845	1332.4	691.429	601.989
0.688083	508.876	0.69_508.8757m/z			1692.9	1885.96	2355.28	1801.57	1237.92	1838.79	1273.91	1425.43	1515.36	1193.24	1759.57	1847.37	1954.86	1478.92	2143.48	1272.17	1558.45	1577.07	1571.51	1513.58	1861.45	2186.68	1763.64	1510.55	357.278	1274.29	1704.23	2429.01	1356.82	1339.65	2357.56	2441.09	1779.64	2527.11	1541.43	1291.31
0.688083	524.852	0.69_524.8521m/z			278.782	366.317	393.901	292.067	199.511	319.406	209.896	245.192	223.347	225.218	312.862	290.001	344.147	239.109	338.054	185.687	213.676	224.066	262.934	289.877	340.725	336.442	304.44	243.369	82.4597	163.407	249.31	353.826	218.251	175.731	378.478	428.036	249.483	403.082	269.728	180.917
0.688067	526.844	0.69_526.8442m/z			6422.17	6672.97	617.041	6499.76	3829.52	6385.12	4069.96	4124.5	4562.01	3555.06	5418.32	7039.11	4733.65	4225.78	7765.92	3131.32	5649.21	4778.3	5276.37	4708.88	6768.77	8130.44	6626.76	4936.44	1086.88	1504.13	5402.58	7914.72	3640.05	2080.64	8287.4	8736.41	5924.2	1286.22	422.22	1913.08
0.688067	527.846	0.69_527.8461m/z			2309.66	2665.17	123.315	2371.67	1490.95	2473.61	1437.02	1596.24	1670.79	1340.98	2130.36	2405.28	2011.64	1577.69	3780.73	1178.82	2047.04	1724.1	1968.95	1684.58	2571.98	2763.14	2545.07	1725.75	401.523	612.774	1986.52	3008.85	1405.01	831.688	2872.67	3239.51	2285.17	536.287	44.3469	771.05
0.688083	560.886	0.69_539.9115n			1101.13	1165.23	1461.88	1114.8	905.396	1004.53	866.192	758.729	988.495	780.567	1013.15	1191.96	1099.28	804.242	1716.99	772.671	1018.71	909.539	901.795	758.229	1017.31	1565.83	1400.26	947.511	494.349	773.743	1036.27	1667.33	864.244	827.23	1499.49	1652.74	1030.76	1467.96	855.69	760.415
0.688067	542.829	0.69_542.8290m/z			6711.49	7371.57	1263.63	7028.64	4361.79	7157.39	4551.55	4807.96	5024.93	4069.56	6170.03	7274	5718.8	5107.43	10092.3	3754.45	6022.38	5254.59	5750.75	5182.34	7468.91	8371.62	7040.75	5363.52	1286.61	1957.61	6258.22	8320.37	4437.82	2962.04	8451.62	9303.72	6569.41	1385.83	932.979	2672.54
0.688083	544.905	0.69_544.9047m/z			158.204	111.734	131.763	151.139	124.547	127.56	105.946	66.6397	123.52	89.2479	130.522	133.661	134.009	93.3035	192.134	68.91	120.01	84.8619	98.0136	92.8077	111.677	182.886	176.25	120.487	14.4839	102.11	124.996	173.023	105.791	105.322	170.026	177.228	129.762	119.225	99.3983	73.7973
0.688083	554.867	0.69_554.8671m/z			680.676	675.796	1136.88	750.065	565.485	833.519	542.239	586.804	753.314	552.58	781.517	669.275	800.096	557.591	1311.15	482.306	701.95	642.796	569.832	517.297	636.076	1165.38	1024.94	651.141	226.009	458.288	694.125	1229.35	584.824	499.929	1230.85	1367.89	766.754	1183.11	569.722	496.089
0.688083	558.848	0.69_558.8483m/z			214.768	244.701	259.143	250.194	175.642	189.132	173.135	164.613	173.884	147.662	202.533	273.457	230.23	169.667	313.662	167.125	206.643	178.492	197.015	175.071	234.546	257.799	233.895	185.052	66.7446	146.757	182.778	273.804	148.607	140.455	231.319	272.174	192.063	276.733	167.493	144.384
0.688083	574.843	0.69_574.8426m/z			216.364	258.211	319.494	250.192	167.815	215.689	178.711	139.681	186.662	164.55	213.611	293.111	240.686	188.706	361.064	191.553	177.708	175.234	220.752	172.761	224.363	304.235	251.256	169.16	163.232	149.517	192.471	338.827	151.278	145.757	297.786	325.923	208.645	341.961	185.052	156.317
0.688083	576.863	0.69_576.8626m/z			1341.88	1543.28	1877.14	1452.06	947.03	1431.4	1025.29	1073.15	1274.49	919.026	1367.71	1753.7	1578.44	1231.75	1752.25	1197.43	1311.39	1400.82	1321.36	1115.85	1594.1	1778.12	1426.33	1195.99	330.089	968.28	1349.66	2004.3	1016.35	1078.38	1905.15	1994.31	1378.56	2056.6	1226.55	1050.18
0.688083	586.836	0.69_586.8358m/z			238.266	313.147	308.675	244.405	188.876	222.977	185.797	164.019	203.824	167.646	232.569	307.163	273.178	187.218	338.573	180.962	211.995	199.206	217.915	195.559	281.837	314.419	258.268	200.21	100.47	171.106	221.914	340.304	184.083	172.469	279.825	319.858	231.612	329.985	204.017	150.573
0.688067	595.826	0.69_595.8264m/z			2893.2	3074.61	272.601	2962.76	1785.39	3080.72	1860.39	2139.16	2143.08	1653.13	2754.42	2960.32	2577.59	1951.33	4847.77	1313.64	2700.5	2195.9	2403.88	2150.77	3080.49	3660.33	3088.23	2363.96	539.398	759.557	2562.74	3632.54	1912.62	1115.91	3953.9	4138.52	2901.53	654.565	122.361	1006.32
0.688083	609.857	0.69_609.8566m/z			71.0316	75.5954	93.0354	76.0362	44.8019	48.3557	34.2312	24.2595	42.1945	25.806	48.8961	77.2012	60.0549	51.3118	125.428	29.43	44.1834	42.9699	38.8603	36.9799	59.8261	76.6259	72.2646	42.3628	40.0266	22.1662	47.966	98.369	30.5361	28.7494	108.118	112.611	63.5078	92.1862	39.5519	14.576
0.688083	622.854	0.69_622.8536m/z			669.926	753.852	994.869	697.991	520.132	716.081	476.274	520.902	648.7	484.373	706.657	690.216	754.668	530.631	1142.82	503.891	656.441	570.418	569.645	493.412	663.428	1004.44	857.137	572.364	329.312	411.306	629.391	1036.64	545.904	471.473	1077.38	1147.31	657.342	1036.01	530.193	472.362
0.688083	638.829	0.69_638.8295m/z			712.041	954.463	1137.72	839.35	518.629	904.495	553.703	661.099	709.475	533.351	823.927	1022.4	932.529	738.589	1099.46	656.926	758.806	760.991	737.292	685.032	984.218	1032.64	852.038	673.606	463.93	530.973	781.722	1178.49	614.408	575.955	1191.29	1247.1	802.98	1297.6	716.98	564.679
0.688083	643.837	0.69_643.8368m/z				5.94659			3.2092	7.41428					6.07523	8.2758	4.37814	1.68161	15.9411		7.61379	2.26602	3.90628		10.6838	9.7891	3.75674	7.90735				13.5451			10.1797	10.4318		7.6991
0.688083	654.822	0.69_654.8218m/z			68.1728	67.6336	157.862	67.6147	50.1794	97.4644	45.3537	72.5062	57.5773	57.0688	80.5005	47.6032	86.151	58.2839	134.792	27.6106	64.6494	56.0967	58.1133	80.7823	74.0243	141.471	125.49	60.9147	3.99701	50.8865	75.6347	154.939	65.5821	49.8364	166.846	196.043	64.0609	151.703	56.2524	49.4737
0.688067	656.807	0.69_656.8069m/z			6079.19	6192.44	724.448	6403.49	3927.97	7138.88	3955.51	4586.26	4638.86	3525.54	5621.4	6038.85	4450.49	4037.51	8657	2654.21	5395.32	4535.95	5100.58	4522.43	6754.72	6912.14	6101.66	4942.88	1094.37	1186.77	5210.5	7290.07	4023.89	1857.3	8648.4	8653.96	5598.32	1289.06	442.154	1625.78
0.688067	657.809	0.69_657.8091m/z			3689.39	3686.08	368.735	3908.05	2538.01	4253.79	2694.7	2606.09	3171.45	2195.37	3297.07	3673.42	2914.29	2482.62	7864.32	1528.2	3499.32	2682.72	2904.02	2656.79	3896.31	4552.02	4136.37	2922.06	637.89	701.61	2995.72	4616.74	2454.74	1093.63	4938.65	5194.03	3419.15	1452.2	244.979	1057.64
0.688083	668.831	0.69_669.8384n			1292.74	1547.65	1699.35	1324.14	974.191	1240.72	947.097	885.339	1151.24	854.714	1214.34	1657.07	1295.39	967.998	1913.07	994.53	1163.36	1084.6	1140.37	961.169	1417.27	1732.27	1496.84	1053.61	671.893	782.32	1136.61	1805.66	922.066	899.248	1712.19	1846.8	1222.72	1741.04	1050.62	830.277
0.688067	672.796	0.69_672.7965m/z			6635.77	7281.8	944.178	7337.94	4257.91	7918.75	4432.33	5116.87	5210.73	4336.69	6667.21	7189.97	5744.53	4583.71	13412.3	3208.13	6180.04	4941.53	5660.33	5124.18	7485.45	7945.03	7085.31	5433.84	1163.26	1556.47	6053.62	8510.53	4245.4	2226.78	9585.16	10012.4	6823.07	1330.29	652.217	1996.41
0.688083	696.86	0.69_675.8852n			866.554	963.671	991.15	924.419	633.8	783.721	656.944	541.701	738.028	561.329	817.919	995.282	851.471	596.184	1176.38	595.104	782.318	689.514	686.15	620.489	890.459	1108.45	949.022	687.479	425.208	542.174	797.021	1168.61	617.5	645.377	1003.7	1098.56	799.904	1069.29	633.219	545.753
0.688083	684.824	0.69_685.8313n			1616.71	2080.8	2248.47	1790.39	1200.22	1737.23	1219.21	1229.28	1454.39	1168.69	1694.63	2089.73	1895.83	1339.42	2525.52	1266.75	1545.3	1492.84	1529.39	1304.94	1931.22	2297.51	1928.06	1434.48	570.435	1077.21	1612.23	2442.09	1243.8	1202.41	2384.83	2583.97	1659.85	2514.37	1363.1	1087.06
0.688083	723.809	0.69_723.8090m/z			24.774	42.6058	69.9427	44.1942	27.1039	47.2606	21.1461	8.32977	14.4175	21.7429	55.8336	60.2936	33.1434	31.6103	57.136	17.3278	29.298	30.5414	38.4039	32.66	59.389	51.9349	43.9472	32.8277	11.5802	6.85852	49.4202	66.4714	21.2399	3.79343	48.9735	84.4936	36.6289	66.0134	38.1704	4.94858
0.688067	725.793	0.69_725.7930m/z			4243	4056.11	614.99	4287.76	2673.63	4739.14	2675.25	2798.38	3103.44	2498.62	3824.94	3901.78	2793.59	2445.63	7774.5	1817.52	3808.41	2983.54	3138.3	2802.3	4280.28	4593.8	4478.28	3319.72	770.862	782.719	3408.5	4963.29	2805.4	1300.83	5522.55	5934.04	3861.79	1874.89	447.339	1103.95
0.688083	736.832	0.69_736.8316m/z			234.414	351.225	512.382	273.331	152.872	233.234	173.461	184.291	180.815	158.434	238.132	343.919	273.824	226.45	520.787	193.481	209.924	224.186	239.049	196.089	343.703	484.672	434.218	200.708	54.0893	164.122	225.546	482.296	173.239	172.783	470.709	604.563	243.805	467.328	204.571	132.971
0.688067	740.778	0.69_740.7775m/z			7908.54	9349.33	1227.12	8608.71	5481.52	9577.39	5530.42	6305.29	5896.01	5011.71	7936.39	8961.06	7202.91	5844.18	10845.5	3954.95	7151.54	6014.25	7041.47	5822.84	9231.22	8838.83	8420.03	6534.11	1352.3	1890.85	7542.08	10109.3	5259.39	2805.11	11245.1	12089.3	7789.97	1610.89	850.615	2673.78
0.688083	754.795	0.69_754.7945m/z			145.917	198.954	223.273	168.084	103.199	162.528	104.033	124.688	140.02	104.4	156.82	209.307	179.017	128.892	214.029	122.372	131.992	141.107	155.934	128.395	166.006	200.865	162.463	120.574	73.5871	86.6188	154.723	257.558	112.183	104.072	216.442	247.329	152.728	215.368	126.788	106.36
0.688083	758.827	0.69_758.8270m/z			709.807	889.298	1068.63	729.649	475.83	660.001	500.978	516.074	588.232	440.897	691.686	935.953	753.213	547.917	1114.36	597.156	628.851	637.916	647.289	566.626	797.347	1012.17	909.391	621.179	422.714	411.534	611.447	1179.07	492.238	512.101	1042.53	1144.51	634.439	1087.43	591.184	473.483
0.688083	750.79	0.69_769.8082n			2161.8	2739.92	3244.79	2419.06	1568.39	2549	1665.88	1963.9	1886.6	1682.42	2419.46	2697.95	2735.89	1945.14	3026.66	1723.11	1959.25	2034.2	2111.3	2135.03	2718.22	2763.84	2508.18	1992.91	1191	1510.74	2122.54	3075.17	1720.03	1557.3	3152.02	3421.9	2215.27	3418.08	2054.82	1469.94
0.688083	774.806	0.69_774.8065m/z			437.621	640.892	637.703	483.943	297.998	457.78	289.621	341.365	385.797	294.197	491.748	645.252	527.874	383.945	650.947	428.793	426.911	419.752	439.303	373.115	573.234	581.697	461.622	388.714	301.829	281.502	427.668	690.963	317.369	319.13	614.052	681.155	427.42	736.747	382.382	309.417
0.688083	804.799	0.69_804.7990m/z			267.784	308.048	315.58	283.285	191.612	262.548	203.209	177.794	231.234	164.803	257.156	310.743	290.044	195.186	355.271	180.658	240.469	191.679	222.422	202.094	287.829	319.29	257.534	224.806	83.2405	176.884	250.749	299.714	195.345	183.278	299.796	350.719	243.544	322.344	224.401	165.033
0.688083	836.785	0.69_836.7854m/z			623.806	772.317	799.051	718.062	441.796	618.473	444.321	459.301	566.418	403.77	647.487	812.879	722.701	563.28	758.24	534.042	599.25	611.971	617.781	534.63	788.292	740.822	616.86	582.473	218.322	343.917	544.939	828.713	444.537	438.306	810.438	877.648	614.895	855.312	567.727	472.713
0.688083	842.797	0.69_842.7969m/z			594.151	785.581	757.723	611.216	384.413	569.157	404.14	429.615	475.698	377.103	572.332	878.259	623.654	471.657	769.036	576.227	502.655	500.911	553.715	474.911	663.74	697.037	557.322	489.771	641.163	373.867	532.311	798.897	393.372	421.949	704.916	764.429	559.665	819.872	505.825	397.226
0.688083	843.799	0.69_862.8164n			849.981	997.403	1077.72	935.074	601.546	869.36	635.04	633.356	775.409	581.108	798.916	1110.5	923.561	667.89	1188.44	706.618	756.237	748.902	731.645	683.527	915.461	1092.48	887.939	676.188	537.513	597.117	839.839	1262.93	642.316	671.861	1035.02	1187.52	832.008	1227.22	702.267	601.711
0.688083	880.311	0.69_880.3112m/z			44.3355	70.9561	90.1546	55.8068	26.5714	37.0729	13.2293	25.5884	37.7795	25.5446	52.2332	50.9826	54.9091	21.0888	95.6346	23.8586	28.4415	45.9849	36.9093	19.7311	57.4114	88.7187	62.7223	16.8966		13.6296	36.7729	93.6844	15.3661	36.0185	93.5855	101.939	34.5336	84.9623	36.7476	24.8101
0.688083	888.792	0.69_888.7921m/z			431.858	496.681	539.68	499.097	305.392	418.456	318.002	298.369	420.421	273.336	414.698	575.139	473.67	380.046	594.662	347.904	463.177	425.618	421.221	316.667	462.802	593.05	453.071	377.567	134.188	303.221	448.634	639.465	308.351	355.515	542.005	605.781	470.121	605.615	364.586	340.652
0.688083	894.788	0.69_894.7885m/z			728.524	841.846	757.606	749.615	380.009	662.283	575.889	491.36	620.241	454.495	662.328	906.596	742.035	551.309	834.094	592.441	630.687	613.039	620.07	521.709	753.421	751.755	617.282	591.515	605.931	513.249	729.123	863.545	563.819	575.111	721.303	801.199	711.762	827.493	612.997	524.11
0.688083	895.784	0.69_895.7839m/z			314.112	389.369	402.628	361.34	210.442	338.278	225.295	249.727	284.192	229.506	322.934	440.249	386.85	263.995	401.875	235.005	296.939	276.978	276.617	262.349	377.055	374.991	322.509	281.244	137.126	208.622	345.007	401.995	253.916	229.287	418.511	447.157	328.243	424.026	263.644	197.617
0.688083	903.795	0.69_903.7946m/z			362.513	466.335	408.121	426.996	259.135	354.406	290.76	274.848	303.828	240.773	352.133	526.202	411.514	305.493	427.584	300.145	330.427	330.838	341.163	313.156	437.713	389.791	317.876	319.041	198.922	225.098	355.377	475.53	269.071	266.964	379.662	436.795	369.233	455.591	306.124	233.965
0.688083	904.792	0.69_904.7923m/z			709.451	889.79	855.208	746.762	430.328	581.347	445.202	422.18	575.839	424.645	624.868	943.787	764.194	574.337	786.974	574.656	588.942	668.444	688.816	522.025	844.413	820.336	660.034	617.331	177.753	390.549	559.794	876.228	410.57	513.613	795.878	881.087	559.902	957.622	602.196	491.072
0.688083	937.809	0.69_937.8086m/z			376.348	424.312	485.234	376.804	284.789	367.855	265.229	276.433	341.778	249.389	351.109	452.556	399.873	289.37	521.584	309.924	315.608	320.381	313.091	303.075	421.893	538.348	432.091	299.175	197.41	265.412	366.444	586.603	288.088	297.078	513.803	543.103	358.822	562.944	306.954	273.15
0.688083	949.326	0.69_949.3264m/z			1257.69	1402.85	1690.91	1287.95	901.676	1179.82	932.214	832.588	986.445	858.432	1132.02	1498.72	1427.86	987.754	1624.14	919.52	1106.36	1124.49	1073.62	1046.73	1322.21	1556.65	1338.49	1021.36	500.201	858.52	1173.29	1747.61	927.257	888.874	1559.97	1638.93	1217.04	1699.34	1088.08	818.511
0.688083	956.77	0.69_956.7702m/z			2002.91	2316.04	2307.43	2132.4	1447.79	1975.47	1545.44	1548.96	1722.26	1414.62	2037.57	2305.94	2245.16	1681.6	2383.57	1501.97	1840.37	1792.81	1818.85	1667.71	2231.03	2259.48	1852.41	1712.47	1170.66	1433.03	1901.5	2484.96	1461.29	1537.95	2298.59	2434.74	1953.24	2582.4	1683.42	1477.9
0.688083	963.772	0.69_963.7716m/z			444.836	524.13	505.972	526.367	373.215	487.157	371.633	342.05	382.156	356.288	484.809	545.152	494.502	355.778	550.779	337.264	428.184	373.298	407.649	351.748	500.016	500.099	436.481	397.876	166.614	313.715	428.966	543.612	357.143	338.295	488.385	543.101	441.004	543.681	385.162	308.138
0.688083	982.792	0.69_982.7916m/z			1687.5	1962.26	2391.37	1878.13	1224.28	1627.19	1273.91	1213.6	1331.87	1194.99	1708.79	2036.21	1871.02	1348.05	2368.66	1351.32	1494.03	1491.83	1579.68	1447.18	1845.99	2294.43	2038.41	1406.26	673.219	1116.48	1596	2572.18	1339.76	1266.14	2315.45	2534.27	1575.76	2425.17	1459.95	1153.54
0.705217	1000.76	0.71_1000.7583m/z			904.22	1078.83	957.178	961.193	693.34	957.492	691.098	727.791	784.788	693.696	885.1	953.537	1042.02	724.737	918.435	588.895	800.034	748.874	764.163	793.333	1048.79	932.837	795.559	787.576	280.119	642.036	854.146	905.919	721.564	654.751	920.92	1012.41	901.134	969.169	766.44	634.528
0.705217	1003.77	0.71_1003.7741m/z			1043.47	1257.35	1535.5	1179.73	787.245	1216.23	805.406	865.327	964.611	845.673	1123.37	1275.7	1282.53	979.435	1371.31	850.813	945.658	993.835	1024.75	1042.6	1231.55	1418.98	1231.6	974.596	714.032	830.354	1103.9	1564.6	923.216	837.791	1535.48	1666.98	1084.07	1616.55	1012.28	800.656
0.705217	1011.77	0.71_1011.7719m/z			904.933	1107.75	1364.4	1019.14	639.746	1075.72	674.144	797.929	871.676	693.108	1004.15	1071.34	1198.92	836.961	1163.66	712.827	878.999	856.67	851.949	899.239	1107.6	1235.62	1086.32	844.522	631.601	737.606	891.126	1228.77	854.239	676.185	1461	1503.54	949.866	1331.51	857.578	702.772
0.705217	1015.76	0.71_1015.7612m/z			1059.63	1212.41	1093.11	1108.92	823.373	1073.73	835.719	869.025	922.242	816.319	1046.13	1110.55	1193.11	910.771	1065.23	730.553	897.868	902.615	918.956	928.565	1200.86	1080.11	904.496	885.146	408.099	741.705	1014.35	1056.7	819.766	774.146	1058.03	1183.38	1072.5	1125.45	934.442	738.348
0.705217	1019.78	0.71_1019.7826m/z			813.996	956.513	1036.51	865.295	652.097	899.932	650.281	642.642	738.095	565.039	877.749	914.765	951.549	671.351	921.587	600.658	737.458	727.916	740.665	745.711	919.055	925.769	822.787	748.719	456.467	637.038	865.488	987.513	697.749	682.208	981.916	1028.39	860.033	1010.02	757.49	600.376
0.705217	1021.78	0.71_1021.7844m/z			1027.01	1078.96	1326.38	1085.71	783.865	972.119	824.945	705.588	931.231	669.197	1003.22	1290.14	1044.55	802.022	1514.8	858.345	955.519	928.879	893.417	800.109	988.342	1438.79	1249.37	883.407	714.899	794.665	1122.68	1545.78	847.813	855.422	1389.81	1451.38	1049.7	1458.24	848.7	753.674
0.705217	1023.75	0.71_1023.7529m/z			1192.04	1310.15	1230.79	1244.14	915.651	1132.47	925.116	884.807	1043.63	861.245	1142.68	1353.18	1301.72	966.853	1326.7	851.588	1028.09	1046.23	1022	931.775	1274.56	1247.88	1112.88	1013.45	448.331	851.275	1124.42	1315.57	882.486	893.751	1287.09	1351.84	1192.55	1366.11	963.342	881.391
0.705217	1024.26	0.71_1024.2583m/z			397.417	418.315	418.256	395.915	299.508	406.926	316.015	276.937	363.083	276.994	386.795	428.415	420.737	314.944	425.905	237.878	377.241	304.651	306.123	296.489	393.494	423.497	396.909	356.758	65.3633	266.534	397.567	442.43	303.808	315.696	435.693	504.746	389.594	418.264	306.206	274.106
0.705217	1026.75	0.71_1026.7545m/z			751.458	904.689	815.361	823.872	571.846	749.832	595.078	564.575	665.916	564.43	779.021	840.342	845.208	627.107	830.87	557.618	647.19	661.376	686.178	633.93	853.323	792.927	678.484	645.232	481.452	545.99	759.665	869.852	603.444	588.015	816.387	868.219	735.845	876.119	637.134	579.776
0.705217	1027.79	0.71_1027.7870m/z			873.527	967.757	1164.29	930.113	660.025	905.706	638.639	649.159	818.619	640.234	853.805	1062.07	996.119	698.998	1214.38	638.938	814.986	803.27	724.237	731.926	955.359	1171.3	1061.76	773.53	288.024	720.765	905.868	1338.6	765.156	721.755	1264.94	1316.81	915.964	1183.62	692.256	646.102
0.705217	1016.26	0.71_1035.2799n			706.075	812.63	771.612	810.447	534.572	735.584	551.804	517.231	690.006	505.7	744.841	817.04	815.267	570.144	819.298	440.205	603.946	557.525	596.268	571.541	776.246	778.272	693.619	616.186	221.054	486.996	689.836	792.665	549.579	531.776	783.354	864.903	678.637	858.107	582.477	489.024
0.705217	1037.76	0.71_1037.7639m/z			2450.52	2885.08	3273.57	2638.87	1953.74	2473.12	1958.96	1844.84	2206.45	1829.31	2433.58	2900.25	2646.77	2013.21	3572	1988.84	2147.89	2094.08	2114.58	1969.3	2586.71	3331.46	2834.93	2065.42	1510.55	1782	2344.33	3597.44	1895.85	1849.8	3232.3	3605.85	2456.63	3484.81	2068.79	1784.32
0.705217	1038.27	0.71_1038.2734m/z			1005.41	1018.33	1429.16	1212.8	809.627	1115.53	719.077	754.196	977.745	715.226	1124.79	1108.11	1259.77	788.254	1473.9	707.57	1016.8	1008.04	904.813	838.364	1095.16	1295.15	1289.4	920.276	441.956	810.369	1071.18	1382.44	950.595	872.457	1618.19	1719.4	1119.51	1259.68	912.256	822.352
0.705217	1041.76	0.71_1041.7578m/z			734.827	818.951	730.996	737.457	551.212	657.762	568.241	505.743	633.919	512.501	669.5	830.413	709.204	581.743	772.623	521.362	633.185	588.327	589.273	581.644	749.764	764.506	645.293	572.882	303.651	479.562	641.518	792.614	521.343	566.898	721.225	774.11	696.449	786.113	596.26	516.294
0.705217	1043.27	0.71_1043.2704m/z			151.488	159.231	170.469	151.912	119.371	190.035	113.52	122.241	138.201	96.5858	168.299	134.968	169.119	119.537	139.96	61.1281	124.137	111.113	110.48	146.443	168.756	136.495	127.383	129.51	37.6676	101.422	126.008	154.596	103.274	98.7399	171.077	170.227	136.36	163.842	118.425	78.4142
0.705217	1052.77	0.71_1052.7724m/z			744.352	810.28	750.839	787.965	570.456	645.471	584.917	453.364	628.511	464.515	615.069	799.27	716.048	581.507	822.58	524.733	682.182	657.76	626.048	537.729	743.477	805.414	680.166	610.781	469.618	548.865	704.516	891.262	513.508	591.405	780.215	771.525	702.754	840.282	577.929	571.095
0.705217	1053.77	0.71_1053.7706m/z			461.551	490.186	508.591	451.201	333.619	413.428	332.462	353.159	352.902	320.662	461.31	412.922	470.82	335.643	509.866	299.007	377.875	346.705	359.731	403.427	469.283	478.238	422.834	361.092	281.794	294.258	391.768	518.704	324.554	319.486	519.994	544.724	410.265	536.997	369.28	286.443
0.705217	1055.77	0.71_1055.7677m/z			1085.52	1190.7	1412.91	1141.32	793.307	1128.57	824.771	689.028	1024.98	745.141	1090.18	1300.59	1140.35	862.37	1611.27	896.469	1042.18	971.149	947.675	833.612	1102.58	1495.13	1252.36	950.709	752.382	836.831	1060.86	1681.68	882.575	884.129	1547.48	1547.06	1132.24	1555.42	913.165	840.031
0.705217	1057.77	0.71_1057.7657m/z			797.707	940.705	1034.58	889.336	603.578	887.975	631.208	647.14	707.975	652.662	824.16	904.304	914.529	659.022	1054.23	589.898	728.38	714.273	700.019	701.711	935.144	1001.38	918.959	725.115	217.655	576.384	782.238	1000.43	657.096	611.097	1038.85	1164.47	801.268	1086.41	708.062	572.641
0.705217	1060.76	0.71_1060.7583m/z			1199.28	1481.67	1579.13	1245.24	903.656	1179.78	961.162	883.537	1046.16	844.391	1149.73	1406.6	1341.21	997.119	1494.02	977.456	1067.92	1066.29	1047.66	990.079	1355.63	1493.4	1245.28	1035.93	770.15	842.36	1173.83	1643.44	880.037	866.077	1535.97	1614.96	1175.29	1794.07	975.338	860.019
0.705217	1061.77	0.71_1061.7655m/z			816.282	977.683	1087.71	894.333	644.854	894.445	653.379	662.245	786.325	616.78	840.08	994.702	975.789	680.509	1114.71	645.167	769.027	741.4	760.794	708.252	947.058	1099.72	882.301	740.037	334.143	640.041	873.944	1227.36	668.444	662.258	1130.2	1151.49	895.168	1185.69	726.019	634.444
0.705217	1063.77	0.71_1063.7707m/z			1233.79	1274.66	1612.8	1273.13	887.45	1149.14	933.232	799.366	972.024	837.378	1134.86	1402.85	1306.96	959.06	1553.44	941.917	1068.45	1018.03	1068.21	939.48	1154.29	1579.68	1393.55	943.818	886.107	854.589	1193.32	1686.98	961.956	927.678	1607.53	1666.62	1169.47	1694.78	994.31	854.141
0.705217	1065.77	0.71_1065.7675m/z			902.675	972.252	1233.8	1050.14	642.54	1010.2	637.786	676.657	772.704	652.169	921.556	997.74	983.387	751.145	1155	628.804	815.858	733.917	723.95	754.42	924.653	1058.2	1145.37	783.604	270.39	685.215	844.607	1228.2	763.645	678.514	1297.23	1394.24	886.004	1287.99	840.582	609.659
0.705217	1068.75	0.71_1068.7543m/z			733.345	822.915	794.932	717.839	544.811	706.589	560.163	554.269	599.983	519.035	719.122	704.206	760.978	584.873	738.467	421.079	604.948	596.227	587.24	617.67	778.135	756.322	661.024	589.425	281.352	483.166	637.491	770.681	528.711	489.14	812.439	855.115	686.723	828.295	620.708	488.869
0.705217	1071.78	0.71_1071.7828m/z			859.617	930.413	1234.51	840.814	586.972	758.722	663.229	582.638	679.499	586.712	751.507	991.169	860.102	694.836	1207.16	634.681	740.192	709.432	692.555	666.354	825.015	1270.29	1033.85	698.274	655.888	661.213	796.384	1338.44	722.049	613.038	1268.77	1237.72	882.644	1288.58	690.843	585.352
0.705217	1072.8	0.71_1072.7977m/z			790.015	898.802	1210.77	840.49	554.634	749.864	652.831	552.149	629.387	560.872	729.066	1065.76	846.885	606.916	1354.22	726.466	694.205	753.076	719.932	640.563	878.455	1306.85	1084.56	643.756	636.333	585.646	742.273	1457.8	649.318	592.396	1172.93	1311.81	792.249	1265.08	705.948	604.599
0.705217	1073.79	0.71_1073.7930m/z			446.707	530.366	707.835	522.965	307.006	484.394	322.615	396.514	390.792	341.716	465.085	518.699	499	384.141	675.352	367.801	393.715	390.586	385.949	420.319	510.413	680.234	640.432	401.472	172.965	313.619	418.276	757.05	349.619	342.282	685.998	725.136	423.727	661.987	394.921	298.78
0.705217	1076.78	0.71_1076.7823m/z			837.128	967.847	1214.78	826.12	636.165	815.785	665.375	627.065	664.998	601.251	784.918	869.572	935.997	661.066	1044.05	588.26	707.091	695.721	672.218	713.068	856.503	1209.47	944.668	673.346	335.298	607.222	827.528	1177.03	637.524	652.823	1085.67	1172.86	852.881	1323.92	715.256	619.158
0.705217	1083.77	0.71_1083.7733m/z			821.876	975.094	1072.72	867.944	608.498	798.296	641.062	565.289	724.849	594.731	786.583	927.966	872.713	670.978	1056.76	624.864	700.468	698.701	679.168	667.905	884.616	1036.87	888.937	650.335	221.733	617.488	757.827	1095.52	633.769	610.217	1012.23	1075.92	813.633	1154.03	700.101	601.778
0.705217	1087.76	0.71_1087.7620m/z			650.854	738.316	848.323	695.013	471.581	680.815	526	493.432	568.101	468.044	649.388	691.276	719.789	552.518	872.175	490.033	537.697	573.941	550.133	562.764	702.665	831.823	745.078	536.534	360.701	473.41	635.08	833.831	517.745	507.293	850.54	905.737	651.952	959.358	559.721	484.162
0.705217	1088.25	0.71_1088.2514m/z			199.447	223.457	227.224	210.122	108.884	215.264	150.036	163.648	181.626	145.033	210.443	204.097	244.616	143.565	238.708	115.011	172.167	151.236	161.864	164.082	229.685	203.95	197.968	156.746	111.812	145.738	178.317	239.529	151.111	137.166	232.437	255.433	183.44	260.746	171.32	118.377
0.705217	1089.77	0.71_1089.7681m/z			1008.72	1133.77	1428.49	1099.87	776.506	1003.05	811.567	693.566	914.95	685.932	955.458	1369.63	1076.81	803.041	1538.1	852.722	936.771	966.183	901.776	776.594	1027.88	1431.81	1205.26	882.271	768.965	799.131	1072.79	1687.35	826.668	903.996	1405.44	1504.23	1047.2	1520.65	880.539	727.301
0.705217	1092.75	0.71_1092.7456m/z			834.225	845.072	840.476	874.429	639.729	753.867	640.019	578.523	760.462	568.201	775.425	965.691	859.807	649.133	920.795	561.019	711.599	701.346	670.451	603.155	840.978	875.49	713.47	702.219	256.32	614.634	818.39	924.514	615.16	670.392	862.55	935.843	823.728	897.12	663.094	630.516
0.705217	1094.76	0.71_1094.7594m/z			1119.33	1238.4	1419.18	1181.75	835.327	1099.43	883.882	809.684	971.317	803.369	1034.45	1308.4	1200.06	880.981	1473.25	814.963	963.594	948.008	987.018	870.785	1172.37	1408.65	1184.84	924.374	561.666	777.012	1076.01	1522.01	821.279	819.396	1429.53	1501.92	1086.61	1519.02	903.383	819.422
0.705217	1095.76	0.71_1095.7638m/z			805.557	922.94	1097.81	886.755	671.416	832.333	711.124	616.125	736.919	614.016	815.153	931.238	925.504	655.207	1134.78	601.094	761.967	730.812	676.532	672.254	890.533	1107.5	908.014	699.827	323.708	619.404	825.203	1183.34	656.672	688.293	1055.02	1108.46	841.641	1123.86	690.365	607.213
0.705217	1098.75	0.71_1098.7482m/z			850.802	1033.77	864.915	860.707	669.35	786.077	668.978	602.95	726.818	586.726	831.127	1030.29	900.88	714.775	869.695	656.456	726.565	691.765	760.304	718.537	908.482	854.868	742.117	720.339	652.605	589.381	759.163	941.891	594.185	672.574	824.257	912.234	766.693	884.318	737.814	631.72
0.705217	1099.77	0.71_1099.7674m/z			601.691	707.683	840.529	643.807	441.258	612.477	454.295	465.748	522.202	439.097	594.631	719.802	659.669	518.103	792.192	491.113	505.87	527.419	507.697	496.457	618.831	803.618	680.022	496.479	234.694	419.448	543.644	872.615	467.439	421.286	776.288	846.293	591.834	857.344	544.121	399.797
0.705217	1107.76	0.71_1107.7579m/z			858.169	1003.19	1229.96	946.708	608.172	856.422	654.636	702.112	685.905	632.967	897.422	1040.73	1019.07	740.555	1202.94	632.761	741.942	802.954	818.726	737.191	941.509	1197.02	1070	748.911	351.593	579.327	835.138	1220.36	701.047	619.002	1244.13	1319.02	835.66	1265.82	701.223	589.248
0.705217	1109.76	0.71_1110.7692n			2200.18	2596.48	3019.93	2349.4	1680.87	2201.72	1843.36	1660.37	1922.84	1625.16	2173.76	2547.22	2392.58	1829.1	2997.79	1706.86	1940.43	1929.86	1946.57	1884.56	2434.18	2925.5	2587.31	1847.17	871.017	1594.9	2080.38	3124.75	1662.85	1713.05	2907.51	3178.21	2166.91	3251.46	1855.74	1624.5
0.705217	1110.24	0.71_1111.2483n			603.963	699.432	679.981	664.62	488.114	628.693	470.506	471.76	630.949	426.555	650.764	634.537	674.511	472.093	711.467	315.099	521.058	509.068	490.321	457.3	635.579	686.104	585.22	582.367	147.57	424.645	567.517	655.216	509.016	424.544	711.988	755.729	608.32	716.374	494.944	408.641
0.705217	1114.77	0.71_1114.7685m/z			1348.15	1547.04	1798.04	1300.47	939.36	1247.4	1030.68	846.153	1055.84	857.512	1170.02	1851.77	1455.15	995.617	2040.83	1217.24	1089.42	1135.93	1174.29	1039.51	1432.14	1760.93	1482.84	1048.06	1345.76	933.662	1234.2	2205.83	981.999	1073.71	1704.86	1878.49	1285.84	2017.11	1054.48	935.544
0.705217	1115.77	0.71_1115.7692m/z			833.518	833.344	1112.73	969.259	554.687	799.832	593.7	625.2	728	505.533	855.446	1062.66	893.873	658.848	1132.87	691.059	707.696	730.135	726.603	649.415	803.032	1211.08	1016.83	685.638	496.534	620.026	805.428	1294.55	659.977	673.975	1236.36	1264.46	858.146	1176.31	684.457	588.077
0.705217	1117.76	0.71_1117.7568m/z			953.965	1086.67	1185.35	993.049	692.56	941.885	743.618	737.904	860.946	684.076	894.825	1022.38	1003.2	756.697	1195.85	658.447	846.038	841.335	832.721	766.711	1000.68	1191.49	1064.74	810.397	255.487	695.945	900.656	1261.46	731.49	731.156	1196.84	1298.94	945.35	1288.92	809.432	689.452
0.705217	1118.75	0.71_1118.7538m/z			1433.59	1741.45	1971.34	1553.08	1084.27	1410.34	1197.41	1124.76	1222.65	1027.25	1441.23	1833.31	1572.56	1246.18	2073.02	1233.01	1285.31	1296.63	1365.52	1196.98	1621.69	1912.23	1618.73	1214.13	777.698	1021.36	1340.02	2181.73	1107.09	1094.1	1865.99	1985.56	1469.5	2106.39	1258.29	1017.23
0.705217	1120.74	0.71_1120.7376m/z			1102.08	1218.56	1109.36	1179.84	860.28	993.002	905.986	760.94	1036.46	744.314	1031.73	1380.37	1146	881.378	1239.25	882.825	971.276	951.448	979.137	813.75	1165.3	1212.03	993.85	907.78	832.255	803.063	1074.27	1262.82	848.931	902.705	1200.5	1247.68	1086.21	1254.38	890.965	833.975
0.705217	1144.23	0.71_1121.2398n			11959.8	10127.2	2294.04	11253.8	6186.04	8670.72	5215.15	4973.48	5537.36	4789.84	8250.71	12374.5	9750.93	5492.83	16998.6	5796.78	9696.85	6868.75	7548.56	7149.77	11554.3	11017.4	8391.2	6811.09	4671.76	4270.86	9090.32	13752.2	5146.63	4721.61	13161.4	15157.1	8328.36	8249.18	1746.12	4686.61
0.705217	1121.75	0.71_1121.7524m/z			753.929	827.081	973.63	792.07	546.791	729.769	569.268	534.16	634.384	542.337	684.926	811.115	787.18	623.875	926.204	558.523	632.045	597.024	650.953	603.679	790.734	995.645	814.795	643.752	397.406	565.797	708.361	1009.19	562.313	575.613	972.536	1034.08	728.413	1018.1	609.002	536.789
0.705217	1122.24	0.71_1122.2431m/z			201.99	207.5	216.965	237.208	139.504	162.495	149.867	117.051	153.008	127.322	207.679	195.898	218.392	160.658	242.126	97.5267	136.081	119.356	160.188	146.815	250.734	236.06	215.438	158.767	91.9802	120.127	145.821	238.534	134.785	138.026	226.815	268.767	139.965	201.446	156.795	116.463
0.705217	1129.76	0.71_1129.7575m/z			864.397	955.029	1162.22	852.766	642.059	876.017	641.631	627.824	751.784	573.803	853.182	1032.85	928.354	638.849	1240.57	612.097	758.177	720.174	759.904	697.972	933.676	1044.18	921.536	686.868	459.077	630.382	873.932	1205.88	668.12	657.728	1075.37	1192.05	871.682	1196.32	678.087	594.264
0.705217	1133.76	0.71_1133.7620m/z			724.862	839.604	990.185	777.685	587.174	751.633	521.15	560.722	581.304	511.259	719.17	830.045	767.588	584.21	989.307	540.188	554.411	629.579	615.561	633.8	795.362	929.629	834.162	571.442	243.164	538.369	693.559	981.807	513.679	487.201	976.895	1021.1	710.469	1028.13	597.838	483.259
0.705217	1136.75	0.71_1136.7470m/z			1369.29	1576.28	1824.09	1438.56	1007.97	1359.74	1056.68	1027.49	1165	996.362	1322.31	1489.83	1492.69	1144.09	1768.21	995.132	1183.44	1144.89	1174.35	1165.31	1556.27	1785.23	1449.37	1088.23	660.055	969.109	1323.61	1793.33	1018.6	1017.83	1818.11	1910.89	1341.9	1950.43	1195.06	940.391
0.705217	1160.23	0.71_1139.2550n			855.803	973.527	840.023	884.587	548.117	742.116	631.265	463.001	715.504	531.946	783.267	1019.54	874.483	586.358	1093.95	553.171	785.639	657.319	601.319	503.71	910.562	944.723	704.046	615.128	335.676	537.29	732.821	1053.44	564.182	642.064	917.255	1105.54	802.111	954.952	600.075	502.015
0.705217	1141.76	0.71_1141.7624m/z			628.441	727.4	886.009	653.802	437.527	688.101	463.063	547.311	476.308	468.076	658.229	727.133	758.342	547.354	869.556	479.323	553.173	533.48	496.05	566.602	743.02	860.757	725.065	519.144	276.53	455.065	580.502	853.647	496.375	449.25	879.668	892.266	592.507	960.507	530.129	442.115
0.705217	1166.27	0.71_1145.2922n			1858.21	2174.55	2235.57	2008.19	1454.59	1807.03	1331.6	1164.47	1683.02	1353.03	1970.93	2132.81	1977.97	1257.71	2278.78	1154.05	1675.45	1512.4	1671.75	1484.55	2167.94	2156.46	1896.23	1591.86	743.527	1253.57	1666.75	2366.98	1401.51	1350.69	2126.99	2353.29	1685.42	2170.92	1508.77	1139.1
0.705217	1151.23	0.71_1151.2331m/z			7329.85	9338.52	1738.42	7409.56	4163.39	6569.07	4563.85	3595.52	4636.13	3030.48	7172.88	9716.89	10287.3	5600.89	13620.2	9211.07	6380.04	6110.24	6092.36	5403.91	7957.22	7930.81	8169.54	4764.99	5744.66	7791.67	7687.57	11573.7	4112.4	7121.23	10201.7	9196.08	7825.72	13287.6	1542.33	6854.51
0.705217	1151.75	0.71_1151.7512m/z			951.948	1155.77	1249.58	1068.62	749.443	897.493	807.202	661.168	830.588	724.642	990.143	1167.24	1050.04	775.96	1286.71	704.907	880.291	816.881	848.472	777.984	1033.25	1220.35	1049.72	824.209	310.016	722.203	935.706	1360.7	726.984	721.77	1267.62	1315.67	952.607	1332.12	833.498	681.45
0.705217	1152.74	0.71_1152.7434m/z			1133.48	1352.56	1496.19	1220.82	881.944	1170.64	931.129	895.02	999.878	880.079	1189.32	1221.79	1259.4	901.827	1550.72	818.979	1028.68	985.7	915.259	1019.06	1282.39	1501.91	1236.01	984.391	536.023	805.864	1043.95	1569.13	883.131	798.688	1486.56	1624.86	1151.77	1616.93	985.178	792.415
0.705217	1155.25	0.71_1155.2546m/z			728.918	944.933	771.389	756.994	472.389	720.234	503.864	467.815	626.647	478.149	647.534	1022.61	721.043	521.743	884.506	714.572	685.57	629.199	693.905	590.43	840.547	839.134	694.575	552.913	862.821	500.225	696.72	924.624	570.106	508.856	769.142	955.222	746.357	891.57	664.402	482.304
0.705217	1159.73	0.71_1159.7291m/z			1269.35	1396.22	1291.94	1334.14	966.781	1255.64	996.55	924.486	1113.78	902.235	1244.99	1470.31	1339.23	1015.06	1330.38	996.333	1141.15	1072.85	1076.74	1048.64	1384.78	1282.46	1050.43	1064.32	610.487	883.487	1218.59	1341.55	945.831	943.984	1253.51	1398.33	1202.76	1365.85	1071.71	919.938
0.705217	1163.75	0.71_1163.7522m/z			699.389	855.654	1028.45	683.141	533.656	647.3	561.672	524.446	576.224	483.384	695.478	884.966	776.386	505.213	1055.97	520.858	580.08	586.489	664.233	578.421	804.22	930.909	810.419	557.115	461.842	469.994	667.203	1161.29	520.267	541.097	913.817	988.132	725.286	1026.53	595.284	505.774
0.705217	1175.74	0.71_1175.7407m/z			777.285	991.067	1087.1	885.006	596.107	878.329	598.343	620.937	722.714	600.258	781.851	961.9	910.113	635.276	1111.59	546.843	744.031	636.37	707.155	720.421	929.745	1061.75	858.746	670.401	456.482	543.428	748.937	1206.53	631.667	553.878	1065.69	1223.86	794.459	1136.24	670.874	567.689
0.705217	1178.75	0.71_1178.7474m/z			1021.32	1186.45	1281.22	1131.11	739.229	935.212	728.469	803.288	829.14	701.146	997.422	1140.62	1108.46	772.37	1273	747.39	813.039	857.629	854.695	889.623	1127.22	1265.25	1125.08	832.307	325.658	689.506	927.201	1370.09	749.5	645.313	1337.08	1467.44	974.253	1470.41	827.906	633.897
0.705217	1183.77	0.71_1183.7708m/z			582.587	697.994	881.17	604.917	428.108	516.927	445.695	402.146	418.653	386.697	560.281	789.477	635.037	448.333	947.305	511.088	500.05	504.6	549.528	477.915	587.057	932.206	768.593	459.004	328.006	345.656	537.832	942.468	388.927	440.832	840.631	901.462	573.583	937.175	478.357	387.074
0.705217	1186.23	0.71_1186.2349m/z			317.889	318.163	398.686	323.429	247.737	320.234	168.859	235.014	274.382	217.572	388.554	415.168	403.72	225.137	383.339	118.323	265.397	223.437	174.208	207.041	423.052	395.88	342.356	254.195	68.3573	160.537	307.047	457.958	206.6	205.553	450.186	491.562	273.351	393.467	261.53	189.012
0.705217	1200.24	0.71_1200.2405m/z			212.102	269.051	195.166	238.663	146.744	164.637	201.328	111.694	207.389	42.0672	91.3065	321.76	168.079	170.527	238.549	155.36	178.559	199.914	179.738	69.705	149.569	228.838	197.109	207.635	247.919	146.652	140.039	265.228	145.251	201.554	183.317	189.3	203.422	229.506	170.951	165.201
0.705217	1201.74	0.71_1201.7356m/z			743.236	945.54	1038.5	795.13	578.314	754.279	586.155	566.99	590.937	518.523	727.594	874.601	813.13	631.084	972.358	573.484	649.934	643.862	638.41	658.613	855.135	939.673	818.534	600.439	318.679	562.978	699.236	988.972	532.526	550.351	966.659	1016.35	720	1087.13	604.093	509.841
0.705217	554.851	0.71_1661.5313n			34566.7	36148.1	11259.4	36016.7	22513	38829.5	22314.3	25247	24479.4	21616.2	32733.3	33780.6	25161.5	21717.4	38564.4	13093.8	30525.4	21916.1	29106	28910.6	39004.1	35635.2	30769.2	27261.7	10516.2	7605.76	26466.9	39610.1	22868	9245.7	47134	49308.6	29283.8	16283.2	7808.1	8399.99
0.705217	882.778	0.71_1719.5770n			23546.7	26377.6	4981.79	23577.7	14618.4	23293.9	15786.7	15618.9	15640.8	14013.8	20685.1	25985.4	20547.6	16554.9	28690.7	11354.9	20747.1	17377.6	19871.6	17818.2	26075.2	27106	24193.6	18092.9	6647.96	6527.31	20237.3	29800.5	14065.9	8454.62	29745.8	31765.1	21536.4	10400.5	3790.55	7877.95
0.705217	872.784	0.71_1721.5716n			26377	29905.9	6131.49	28190.4	16879.1	26337.9	17807	17375	19495.6	15432.5	23557.1	30055.6	25151	18306.9	39251.3	18296.6	25052.8	20600.4	22090	19964.1	28772.6	25391.7	22617.6	20395	10957.2	12940	22433.9	34353.4	16972.7	16042.8	34986.4	36668.8	23732.7	21928.6	4918.78	14373.6
0.705217	876.754	0.71_1729.5117n			21775.5	25721.8	5133.44	22369.2	13601.7	23191.6	13500	16095.9	14346.2	13834.5	20981	22184.4	20023.9	15072.4	30886.4	10977.1	18662.1	14301.4	18308.1	18367.2	25492.3	20478.2	19919.9	16693.4	7336.1	6596.04	16507.8	23952.2	13792.6	7115.53	28886.4	30803.5	18602.2	13382.9	4193.23	6667.18
0.705217	189.161	0.71_189.1606m/z			267.568	253.182	193.557	203.262	52.2942	95.7792	314.196	73.7061	25.1643	56.9453	74.8438	231.932	256.911	186.405	42.7672	302.626	106.973	90.9863	25.1779	219.884	166.598	261.729	296.685	40.8279	266.748	138.825	678.748	296.973	76.4007	500.17	152.307	95.2495	703.211	1139.95	194.076	481.606
0.705217	204.957	0.71_204.9569m/z			636.301	351.398	60.1746	621.022	512.628	567.376	403.374	338.753	640.009	397.956	542.144	533.783	76.8703	114.797	2142.05	37.6129	645.382	219.527	463.163	332.361	473.281	1403.62	1167.24	551.61	37.1085		126.203	514.837	511.096		864.189	818.794	250.029	29.2762	60.1579
0.705217	226.965	0.71_226.9646m/z			3705.65	3310.65	3999.21	3772.37	3256.65	3567.02	3083.67	2696.81	3575.51	3000.11	3648.33	3429.77	3534.5	2648.94	4527.23	2205.75	3534.53	3017.25	2921.52	2733.2	3363.19	4554.18	4378.76	3243.95	128.097	2910.43	3501.24	4238.46	3256.38	3034.06	4714.85	4947.84	3575.44	3805.44	2905.43	2658.49
0.705217	242.942	0.71_242.9422m/z			3392.87	3603.39	4670.46	3552.96	2683.24	3518.6	2796.13	2955.66	3126.87	2693.63	3461.72	3541.47	3888.69	3188.65	4112.13	2560.63	3187.27	3332.64	3258.29	3248.72	3744.99	4481.29	3788.63	3105.1	1397.27	2776.82	3394.49	4771.4	2872.21	2900.69	4627.37	4767.48	3495.46	4882.9	3211.24	2759.69
0.705217	250.946	0.71_250.9460m/z			1134.4	1144.82	1298.15	1131.18	788.915	939.565	755.695	608.813	775.429	704.459	903.759	1161.49	889.054	713.829	3354.34	704.865	930.118	653.715	846.538	756.782	1045.76	1547.62	1426.32	799.201	1060.69	460.303	790.595	1203.3	694.742	574.935	1141.03	1341.44	841.189	960.39	907.2	472.777
0.705217	266.927	0.71_266.9274m/z			3653.48	3063.49	419.792	3658.87	2582.89	3735.57	2453.64	2225.51	2891.76	2396.74	3225.92	3634.71	1596.28	1705.81	8567.01	1043.35	3456.35	1981.41	2718.97	2415.43	3436.59	4898.05	4374.28	2871.43	474.694	496.148	2053.44	3999.69	2795.91	746.272	4876.39	5007.3	2422.93	591.483	250.444	654.06
0.705217	282.905	0.71_282.9050m/z			5910.29	6522.84	4986.05	6420.01	3963.02	7258.09	4099.49	4735.68	4728.79	3928.49	5806.53	6619.92	4187.39	4374.51	3963.11	2721.05	5826.06	4711.68	5635.31	5298.22	7230.14	7993.4	6463.43	5233.59	3574.69	1755.19	5297.66	7997.65	4405.81	2022.22	8541.4	8642.35	5785.3	3532.62	3294.14	1897.39
0.705217	294.952	0.71_294.9519m/z			2857.18	2530.4	3143.16	2845.81	2433.99	2655.03	2323.79	1982.01	2706.3	2242.14	2731.65	2696.54	2688.06	1971.82	3499.06	1659.32	2681.11	2242.55	2264.21	2037.41	2520.47	3510.29	3373.53	2438.66	80.6072	2175.33	2677.32	3264.6	2413.78	2296.3	3556.6	3762.26	2694.58	2932.17	2211.53	2014.87
0.705217	301.076	0.71_301.0758m/z			980.873	1051.67	2125.41	894.106	526.177	786.36	635.535	418.701	578.416	374.814	598.44	1291.91	1052.84	539.919	1160.94	908.396	686.924	630.811	697.406	549.434	914.88	1161.77	756.372	617.005	1747.97	724.898	890.802	1405.39	400.216	838.721	1146.46	1176.34	994.757	2847.55	1149.82	706.573
0.705217	310.929	0.71_310.9294m/z			2789.69	3081.52	3793.4	2914.77	2192.59	2891.45	2314.89	2408.33	2518.94	2169.29	2846.39	3059.6	3210.88	2589.27	3265.28	2122.73	2649.85	2721.47	2697.04	2659.94	3133.26	3615.29	3071.75	2512.01	1277.62	2231.42	2825.42	3874.55	2341.62	2298.92	3725.69	3859.33	2914.3	3918.4	2623.15	2243.67
0.705217	318.937	0.71_318.9366m/z			895.734	547.581	168.983	809.821	653.923	733.494	603.687	385.453	688.488	531.515	680.779	774.481	204.829	209.273	4506.28	156.172	830.104	321.976	439.051	398.631	602.15	1269.35	1227.68	573.338	81.9423	50.9033	275.054	761.348	646.098	84.4095	1153.44	992.646	390.346	134.623	117.267	82.2992
0.705217	320.927	0.71_320.9273m/z			4075.97	4620.8	2480.9	3991.98	2497.81	4505.46	2349.72	3367.9	2350.03	2839.94	4150.73	3481.46	2795.7	2247.06	3838.85	1490.16	3030.28	2020.13	3409.56	4146.46	4923.17	4105.41	3996.71	2924.15	2292.86	980.889	2468.94	3657.66	2552.56	1072.53	5103.27	5662.22	2805.35	2496.26	1939.96	989.757
0.705217	326.903	0.71_326.9030m/z			118.802	160.42	176.049	114.829	86.1145	128.66	87.2847	122.746	91.5145	106.031	142.725	131.881	140.832	120.843	138.939	91.6365	81.2707	105.706	111.687	144.649	161.545	136.477	131.198	99.3777	132.179	79.8462	94.344	138.84	94.5247	70.2271	157.694	189.874	102.051	152.53	122.857	71.3358
0.705217	327.064	0.71_327.0641m/z			30.6572	16.0818	24.9394	29.5576	5.79054	44.3821	25.3415	33.7288	31.2635	13.9339	23.5367	17.9164	23.4292	27.9012	42.1443	15.6006	25.0845	30.1266	25.4237	22.2397	30.8446	32.5126	39.0546	18.1902	0.396194	22.9741	31.6846	20.1763	28.2579	27.2651	29.1507	29.4665	32.7542	21.8242	22.8006	27.0668
0.705217	334.913	0.71_334.9129m/z			5851.01	5418.34	564.548	5852.37	3970.92	5822.9	3948.61	3447.17	4517.43	3595.15	5113.86	6024.42	3014.08	2940.6	9452.21	2148.59	5318.45	3482.28	4450.64	3940.8	5607.34	7196.16	6342.33	4494.58	840.901	1229.15	3617.01	6935.62	4093.49	1621.77	7585.62	8147.8	4159.92	1321.98	386.781	1448.89
0.705217	335.914	0.71_335.9142m/z			1512.42	1644.7	383.27	1562.3	1082.93	1533.69	1077.19	954.111	1063.93	923.218	1381.7	1773.87	1148.93	924.532	2071.96	819.867	1417.43	1072.45	1328.29	1029.55	1579.26	2024.81	1827.41	1293.3	493.74	530.673	1133.15	1989.24	1065.97	672.287	1967.25	2080.88	1235.85	625.448	259.565	590.113
0.705217	336.903	0.71_336.9025m/z			2256.36	2719.04	870.963	2359.86	1490.54	2367.3	1549.96	1620.88	1591.32	1495.01	2247.58	2390.64	1840.34	1465.79	3147.43	1152.78	1874.74	1499.92	2037.58	1950.41	2594.73	2832.63	2543.81	1713.88	978.411	742.156	1678.04	2747.74	1490.1	864.597	3048.35	3132.48	1849.89	1348.68	573.806	876.024
0.705217	350.892	0.71_350.8922m/z			11096.4	11155	6829.3	11674	7362.84	12939.4	7316.85	8141.75	8681.18	6975.54	10781.7	11809.5	7632.87	7379.71	8584.74	4688.77	10565.4	7966.41	9995.71	9261.82	12587.1	14748.5	11703	9285.05	5340.49	3202.12	9276.76	14271.8	7879.79	3670.94	15678.1	15990.7	10296.3	5484.47	4504.51	3365.69
0.705217	362.94	0.71_362.9397m/z			3330.69	2914.03	3597.16	3329.55	2827.71	2968.96	2697	2137.33	3058.94	2460.61	3073.37	3221.75	3042.13	2272.89	4138.6	1897.79	3178.12	2687.14	2592.08	2289.09	2944.77	4184.5	3978.2	2814.95	137.103	2571.2	3128.97	3965.32	2767.49	2701.97	4112.1	4366.43	3185.76	3406.51	2558.06	2384.95
0.705217	366.866	0.71_366.8662m/z			1128.98	994.152	700.506	1591.31	873.599	1675.04	683.989	1132.79	1071.24	858.277	1316.3	1100.17	509.806	631.738	1624.37	337.382	1268.09	679.221	1077.03	1022.75	1602.73	1589.48	1669.23	1106.68	196.194	103.471	746.781	1202.98	765.575	260.967	1901.89	2113.63	938.409	154.984	446.081	211.742
0.705217	378.917	0.71_378.9174m/z			5047.93	5370.74	6614.7	5220.52	3854.65	4854.36	4088.93	3963.01	4300.76	3671.84	4919.31	5419.64	5550.21	4371.48	5832.69	3672.37	4630.73	4734.14	4701.23	4549.76	5495.05	6380.51	5392.2	4384.18	2156.39	3790.7	4858.78	6986.08	4042.6	4100.61	6440.69	6675.11	5025.5	6969.2	4527.18	3863.77
0.705217	386.908	0.71_386.9081m/z			6477.87	7176.28	1474.83	6643.74	4037.34	6390.11	4211.62	4286.5	4415.26	3744.16	5758.13	6939.96	5903.02	4420.82	14572.6	3959.82	5515.67	4635.02	5215.3	4809.34	6948.44	8444.04	7734.13	4790.66	2639.64	2254.43	5277.98	7759.32	4131.45	2968.09	7966.6	8528.39	5904.7	2064.77	1083.43	2743.9
0.705217	394.891	0.71_394.8911m/z			612.618	771.032	919.054	614.307	456.205	670.291	451.48	573.516	433.316	525.985	692.177	617.265	740.077	535.362	674.565	411.02	481.907	497.626	574.343	676.04	752.188	682.874	692.663	533.755	404.522	376.809	509.272	705.04	458.237	370.331	800.957	902.504	546.484	791.683	599.077	354.948
0.705217	395.052	0.71_395.0522m/z			20.2353	14.2135	17.5858	27.557	4.88667	31.8678	13.998	18.5957	18.5596	14.1223	16.5205	13.6073	15.1352	16.447	28.8413	12.7111	11.8079	26.0924	16.4229	9.5239	23.1338	21.078	23.2999	13.8622		20.4765	17.9676	16.5089	9.06514	22.3741	23.119	23.0082	21.6889	19.9801	12.2407	16.9629
0.705217	402.897	0.71_402.8965m/z			12961.9	11852.4	1498.37	13201.6	8987.93	13215.7	8857.5	8158.6	10161.5	7944.67	11248.1	13092.1	7743.53	7070.42	26619.8	5204.43	12024.1	8114.11	9906.79	8525.95	12605.1	16198.6	14559.4	10238.5	2247.79	2803.91	9017.59	15113.7	9161.95	3905.08	16373.7	16988.7	9938.53	1537.29	931.107	3548.95
0.705217	412.864	0.71_412.8643m/z			5790.8	6783.74	2663.51	5742.04	3696.2	6135.33	3975.43	4211.78	4308.51	3510.66	5144.93	6761.37	5020.06	4340.36	5612.48	3458.1	5257.6	4652.15	5348.69	4811.21	6728.98	7493.85	6058.87	4593.33	2303.72	2134.5	5252.44	8042.67	3683.36	2422.53	7326.66	7679.45	5555.14	2734.81	1882.29	2422.71
0.705217	418.878	0.71_418.8782m/z			12490.8	12112.8	6324.24	13158.8	8215.78	14266.6	8305.98	9022.69	9672.6	7471.66	11801.2	12596.4	8119.69	8262.37	11968.9	4901.8	11601.2	8768.51	10752.9	10050.8	13912.6	15340.1	13104.7	10274.8	5117.87	3195.67	10230.8	15034.4	8627	3757.03	17052.7	16493.2	11229.3	5579.25	4144.42	3482.02
0.705217	420.875	0.71_420.8747m/z			4472.19	4734.29	857.632	4453.1	2897.58	4202.6	3065.14	2838.47	3207.48	2716.8	3707.9	5252.24	3407.35	2921.99	9317.06	2715.65	4195.35	3415.6	3712.58	3225.34	4788.36	5611.24	4782.36	3571.2	1050.2	1483.18	3306.98	5933.11	2982.82	1893.49	5304.83	6140.03	3810.01	1328.55	532.041	1941.59
0.705217	432.926	0.71_432.9261m/z			125.912	118.1	153.24	116.037	103.944	95.788	102.139	80.3117	114.031	84.9982	109.874	131.877	119.479	78.8453	174.996	73.3258	116.294	90.2023	93.8991	75.6717	99.9739	180.854	166.125	98.8918	2.70387	96.3175	117.609	162.124	98.0518	101.127	158.827	156.515	114.254	140.908	97.955	85.9821
0.705217	434.859	0.71_434.8586m/z			4993.69	5253.58	2126.15	5038.77	3241.32	5929.86	3194.42	3973.53	3314.53	3289.1	4852.32	4745.44	3555.4	3091.02	4417.84	1908.24	4048.81	3040.91	4226.55	4407.68	5596.79	5786.13	5195.42	3746.77	1597.73	1097.85	3778.34	5343.99	3285.2	1371.39	6609.78	6945.34	4323	1745.29	1327.87	1217.34
0.705217	446.905	0.71_446.9050m/z			2976.67	3073.52	3835.88	2994.84	2213.9	2738.92	2334.56	2204.79	2519.62	2097.51	2757.69	3200.44	3138.19	2516.55	3478.29	2071.33	2681.15	2743.43	2690.46	2565.55	3156.6	3844.14	3127.14	2478.78	1180.01	2220.05	2874.84	4222.98	2250.43	2386.95	3668.98	3737.97	2951.76	4152.45	2605.39	2241.56
0.705217	463.041	0.71_463.0406m/z			26.3064	12.5598	27.0187	27.2505	3.05887	40.8283	22.8258	22.5443	32.0145	10.6861	26.52	20.619	21.2961	25.9653	37.1772	16.4862	24.1277	24.0843	11.2474	16.3645	36.0186	28.4774	34.9163	15.5378		22.5232	27.1141	32.0967	24.835	22.7473	31.4598	28.8253	28.4924	27.3081	24.3979	26.1869
0.705217	465.865	0.71_465.8650m/z			2130.56	2381.7	453.763	2098.8	1326.4	2066.47	1314.6	1293.96	1447.93	1195.86	1912.21	2347.26	1800.92	1424.4	2922.42	1243.9	1877.27	1490.35	1732.46	1499.88	2258.24	2524.89	2281.25	1607.22	828.651	797.346	1711.98	2613.96	1262	859.595	2646.96	2824.58	1874	1040.62	272.454	854.597
0.705217	470.884	0.71_470.8835m/z			7095.47	6269.13	239.057	7190.84	4668.28	7154.84	4700.9	4047.18	5282.32	4170.34	6128.21	6890.9	3786.45	3331.31	12234.7	2391.18	6435.26	4042.84	5119.47	4223.24	6492.44	9344.31	8031.92	5407.74	548.169	1141.35	4565.4	8075.71	4790.57	1712.66	9198.98	9929.82	5230.34	919.036	153.228	1463.35
0.705217	479.018	0.71_479.0177m/z			56.5018	47.9013	65.6317	76.7555	13.2716	123.975	48.5916	81.6121	80.9308	26.8911	51.7745	69.9519	54.5095	79.6506	68.6267	60.79	57.6775	81.7129	50.9162	59.946	99.075	57.5895	65.4204	29.4708	10.0763	57.0934	81.1249	65.9213	56.3553	64.5735	58.9066	64.1395	64.7416	77.6295	62.1244	73.4552
0.705217	480.849	0.71_480.8488m/z			6964.4	8502.02	2946.79	7488.11	4163.76	7997.5	4473.49	5427.43	5081.98	4133.05	6615.24	8065.63	6758.86	5330.52	5273.21	4196.97	6350.06	5402.16	6459.96	6114.18	8425.31	8797.1	6886.86	5555.85	3091.29	2702.18	6656.95	9543.93	4615.58	3035.93	9711.93	9750.08	7319.36	3793.77	2024.82	2891.47
0.705217	482.849	0.71_482.8490m/z			2674.66	3127.74	610.073	2946.57	1670.23	3259.19	1653.72	2109.98	1986.49	1534.91	2591.05	2907.99	2760.28	2055.82	4274.77	1674.3	2624.86	2344.87	2563.35	2220.23	3268.15	3426.75	2998.09	2072.26	1351.51	891.863	2611.08	3662.15	1761.9	1249.41	4083.05	4103.4	2736.44	1064.37	362.718	1177.67
0.705217	487.859	0.71_487.8590m/z			4170.84	4949.25	699.024	4566.91	2504.4	5172.08	2717.75	3405.04	3142.23	2409.45	4110.09	4796.08	4444.26	3260.29	3883.72	2549.7	3956.88	3578.08	3914.9	3558.92	5221.36	5386.63	4419.92	3405.49	1398.63	1370.45	4156.1	5432.57	2794.02	1833.14	6118.06	6153.52	4459.26	1436.25	476.754	1705.14
0.705217	498.915	0.71_498.9153m/z			574.164	472.436	485.704	621.628	477.109	557.839	452.877	346.819	515.081	389.726	492.578	543.252	513.239	373.397	626.16	311.861	533.134	443.051	430.596	364.129	511.492	629.136	546.204	456.534	34.6504	477.226	617.23	587.476	454.066	477.271	556.297	580.612	563.811	483.74	398.291	406.174
0.705217	514.894	0.71_514.8936m/z			2997.48	3124.41	3889.83	3115.72	2246.14	2819.95	2376.83	2201.56	2523.09	2080.34	2800.77	3283.76	3207.58	2519.38	3553.67	2074.96	2782.93	2774.35	2710.72	2478.36	3221.58	3911.31	3154.11	2501.58	1239.13	2284.4	2989.86	4310.57	2243.92	2499.09	3756.82	3868.65	3035.27	4231.17	2632.49	2297.91
0.705217	532.849	0.71_532.8491m/z			16247.6	17756.2	2146.46	17261.8	10746.7	19107	10444.5	11888.6	12995.7	10449.1	16051.6	16667.7	14093.1	11619.6	24317.5	8897.41	15785.2	12184.7	13692.8	12342.4	18260.6	19736.5	18390.5	13267.2	3679.84	5188.14	13684.2	19141	11898.9	6303.32	22439.2	22569	14757.8	5031.12	1528.06	5961.01
0.705217	538.871	0.71_538.8706m/z			5466.42	4970.81	321.012	5418.1	3430.98	5569.03	3470.87	3006.52	3902.72	2918.65	4356.68	5784.47	3187.06	2527.12	9906.74	1985.48	4712.42	3004.19	3814.29	3596.22	5010.47	6713.06	5634.87	3751.17	633.1	1062.38	3401.14	6776.65	3487.61	1321.79	7042.85	7637.19	4106.52	768.118	172.584	1265.69
0.705217	540.85	0.71_540.8503m/z			4367.91	4494.69	867.3	4671.39	2827.76	5352.21	2771.66	3352.07	3425.19	2732.49	4293.87	4338.98	3755.49	3056.78	10257.6	2317.68	4061.08	3290.13	3683.86	3593.87	4934.81	4877.81	4790.47	3460.64	1434.49	1214.9	3863.41	4420.25	3160.13	1628.21	5735.76	5729.74	4052.63	1510.51	566.14	1476.9
0.705217	548.835	0.71_548.8352m/z			6437.7	7467.94	2769.03	6707.7	3906.61	7945.48	4143.89	5166.86	4748.02	3718.44	6281.87	7270.51	5582.75	4965.08	5930.95	3339.19	5849.01	5279.28	6043.74	5489	7846.83	8226	6755.73	5239.05	2508.44	1975.57	5964.19	8912.91	4312.59	2238.43	8993.13	9431.17	6438.13	3073.76	1760.35	2174.39
0.705217	550.831	0.71_550.8313m/z			3359.58	3839.87	513.978	3764.28	2260.71	4109.03	2158.1	2677.15	2811.69	2028.79	3432.35	3606.06	3072.06	2669.28	5227.34	1888.26	3401.07	2723.03	3084.71	2858.24	3926.91	4643.48	3885.19	2958.96	881.101	1003.5	3103.86	4616.84	2339.93	1426.75	5015.14	5133.21	3357.4	1009.19	333.046	1247.44
0.705217	555.848	0.71_555.8484m/z			2798.89	2997.11	619.797	2944.59	1701.45	2951.14	1765.03	1999.35	2014.59	1502.81	2566.83	3003.77	2207.63	1770.45	3990.07	1282.5	2497.46	2048.67	2291.92	1974.72	3054	3543.01	3109.22	2166.89	701.351	630.495	2408.67	3467.66	1742.78	841.226	3894.24	3990.43	2632.24	911.065	401.117	841.792
0.705217	582.883	0.71_582.8830m/z			2459.6	2448.73	3259.25	2476.87	1827.12	2171.65	1863.88	1673.23	2028.14	1600.49	2189.78	2637.16	2526.45	1998.08	3061.88	1641.19	2205.81	2234.64	2086.8	1936.2	2474.15	3429.52	2755.33	2023.52	881.562	1851.21	2403.06	3703.47	1782.31	1991.88	3219.51	3266.31	2394.76	3618.81	2060.08	1834.49
0.705217	592.838	0.71_592.8384m/z			538.883	734.559	665.552	633.344	365.456	566.156	420.725	482.727	471.455	396.503	587.19	721.867	653.874	520.175	621.362	537.666	512.219	503.178	548.665	494.789	660.453	602.909	616.929	482.09	132.217	325.134	488.851	622.473	373.94	365.424	726.093	790.083	508.33	681.706	458.783	365.335
0.705217	594.824	0.71_594.8239m/z			6780.1	7188.05	748.116	7323.13	4322.7	7309.6	4571.63	4799.5	5235.29	3897.37	6519.2	7690.65	5333.85	4586.23	9033.65	3465.46	6589.66	5283.86	5835.26	5173.58	7346.89	7642.95	6857.14	5765.88	1266.15	1765.27	6066.49	8654.97	4412.38	2471.97	9422.77	9782.89	6474.36	1612.93	563.062	2437.44
0.705217	602.833	0.71_602.8333m/z			5117.99	5256.18	717.756	5056.94	3069.76	5841.92	3190.22	3694.75	4041.8	2959.44	4761.84	4975.15	4163.13	3445.89	7084.02	2228.23	4454.74	3760.02	4151.93	3635.88	5395.76	5490.3	4743.98	3943.79	991.423	1125.33	4629.53	6174.68	3184.86	1688.78	6981.98	7057.6	4996.76	1355.62	468.344	1615.56
0.705217	616.821	0.71_616.8205m/z			8617.1	10059.9	2886.08	8925	5770.75	11006	5849.51	6724.91	7001.92	5440.74	8237.15	9927.43	7595.38	6554.17	9652.1	4690.26	8327.49	6712.57	7812.75	7229.21	10570.2	11412.8	9373.27	7492.24	2879.07	2905.3	8129.33	11422.5	6006.91	3771.63	12657.7	12700.4	8706.5	4763.93	1991.32	3244.01
0.705217	618.821	0.71_618.8206m/z			3966.39	3871.1	659.063	4221.74	2399.14	4507.92	2470.36	3047.47	3126.08	2412.71	3775.53	3791.7	3234.58	2722.97	5283.8	1711.3	3569.23	2642.01	3183.06	3010.86	4416.63	4232.68	3979.95	3103.88	1061.69	831.624	3358.41	4225.51	2711.98	1178.24	5227.99	5644.6	3813.94	1233.52	437.288	1147.38
0.705217	628.873	0.71_628.8734m/z			488.351	417.613	554.549	476.9	374.684	457.962	369.855	296.496	432.801	329.019	442.632	453.718	458.921	313.135	662.932	250.856	452.61	374.381	368.843	299.496	437.93	655.134	572.403	401.856	12.0859	349.085	463.789	640.955	387.445	387.931	643.396	641.497	481.993	582.261	344.172	326.239
0.705217	644.851	0.71_644.8506m/z			1343.26	1469.84	1776.03	1437.31	1041.86	1366.94	1035.4	959.932	1264.87	972.677	1313.9	1554.61	1441.17	1082.36	2108.41	988.874	1255.06	1197.37	1147.23	1009.24	1419.19	1961.19	1650.89	1106.73	198.266	932.472	1279.9	2018.24	1049.51	1024.48	1916.85	2102.26	1375.07	1976.89	1073.99	1004.57
0.705217	662.813	0.71_662.8128m/z			6965.76	7333.93	1164.2	7423.01	4418.13	7608.92	4748.16	4980.03	5679.61	4249.31	6659.84	7668.51	5366.74	4706.75	8878.24	3275.38	6833.06	5547.37	6072.92	5404.57	7703.29	7647.4	6400.96	5748.52	1431.2	1773.14	6369.32	9124.58	4616.86	2450.66	9365.62	9911.36	6696.58	1880.44	815.956	2157.39
0.705217	663.806	0.71_663.8058m/z			3988.19	4405.81	571.411	4360.03	2411.86	5012.36	2662.27	3347	3501.53	2617.31	4113.05	4178.75	3594.64	3172	5605.96	2036.27	3997.72	3361.33	3668.12	3426.1	4730.75	4635.19	4217.43	3399	1011.55	1075.95	3695.92	4964.44	2659.07	1686.32	5779.59	5979.63	4151.97	1494.72	356.196	1386.9
0.705217	664.806	0.71_664.8063m/z			4795.24	5154.97	719.709	5181.48	3201.39	6426.4	3296.58	3751.59	4035.45	3068.93	5058.07	4751.6	3826.14	3221.85	7165.08	2214.99	4688.02	3554.61	4108.74	3951.06	5425.35	5995.71	5129.42	4218.28	974.033	1075.15	4312.46	5974.56	3454.08	1588.28	6867.68	7239.33	4915.86	1177.75	489.439	1467.21
0.705217	668.826	0.71_668.8263m/z			10787.5	11827.6	1612.82	10288.4	7136.41	10807.7	7010.86	6697.47	7156.85	6102.21	9018.71	11769.7	10370.4	7597.48	13103.9	7246.08	9183.45	7435.13	8259.65	7982.99	10906.2	10639.3	9237.31	7964.21	3555.9	4699.77	9427.05	13223.6	6450.79	5967.55	13131.1	14059	9983.89	7203.86	1318.47	5254.36
0.705217	669.816	0.71_669.8155m/z			4174.87	4569.22	447.496	4446.34	2586.3	5431.12	2724.72	3467.93	3569.21	2641.9	4140.29	4263.99	3926.8	2943.56	5929.59	2196.55	4156.35	3292.41	3518.37	3365.13	4896.35	4926.35	4465.86	3259.46	1146.56	1258.79	3594.21	5214.04	3051.07	1645.8	6117.3	6058.6	4085.98	1444.38	356.142	1404.01
0.705217	670.825	0.71_670.8250m/z			7338.95	7235.95	1060.26	7341.38	4697.72	7967.52	4867.97	4957.33	5628.71	4175.06	6609.52	6994.74	5978.89	4915.4	14455.3	2792.54	6900.45	5494.59	5953.76	5257.67	7678.67	7217.44	6397.18	5693.35	1674.79	1581.88	6329.64	9334.52	4741.99	2330.8	9843.96	10033.4	7288.97	1895.7	680.668	2018.49
0.705217	678.802	0.71_678.8020m/z			7572.22	8650.16	1976.04	7942.26	4608.37	8053.73	4882.96	5592.73	5574.85	4429.42	7109.41	8049.81	6398.54	5604.85	9536.1	3408.19	6721.47	5769.74	6961.38	6207.86	9184.99	7846.09	6537.12	6057.37	1827.76	1781.1	6980.1	9419.24	4526.98	2682.04	10366	10697.5	7554.91	2192.19	1323.46	2353.92
0.705217	680.877	0.71_680.8765m/z			43.7536	32.3988	72.2878	69.6973	40.8712	43.2738	22.9824	18.1768	51.9248	21.1775	50.0548	56.9232	48.3741	28.3373	104.572	24.9946	56.0587	37.0926	36.3281	19.4041	45.9677	104.036	92.7582	43.2881		22.8197	37.8053	91.5639	29.4191	41.515	106.477	114.341	63.1438	70.2994	29.1166	25.6118
0.705217	684.812	0.71_684.8116m/z			9091.69	11692	3181.75	9309.93	5826.99	10646.4	5712.88	6652.75	6793.11	5367.52	8792.46	11498.7	10314.1	7608.28	10490.9	7574.58	8513.67	8190.41	8573.19	7274.18	10367.9	10915.2	8781.5	7483.51	4618.36	5302.34	9479.98	12622.1	5841.14	5996.43	12268.5	12567.6	9933.27	8916.24	2332.82	5493.02
0.705217	685.812	0.71_685.8121m/z			4158.1	4393.03	750.707	4596.45	2765.1	4807.42	2906.13	2842.66	3400.44	2534.54	3923.81	4890.01	4102.3	2899.36	6430.86	2740.55	4215.38	3225.25	3417.53	2976.55	4504.99	5013.51	4187.98	3387.02	1215.88	1654.92	3959.52	5743.89	2767.94	2095.03	5950.68	6085.31	4172.19	2146.35	523.54	1981.84
0.705217	702.876	0.71_702.8763m/z			258.661	198.611	238.649	291.995	212.721	261.268	190.425	163.721	257.817	152.517	228.492	264.432	268.64	166.972	326.639	140.381	270.759	233.08	194.08	161.854	241.963	341.469	274.084	231.523	13.5223	228.06	302.453	341.173	224.887	244.575	276.094	290.57	295.982	261.353	189.748	187.81
0.705217	712.838	0.71_712.8380m/z			780.444	856.282	1119.72	838.565	562.608	820.234	556.181	592.508	707.652	477.85	758.602	967.598	848.936	612.924	1156.57	597.532	715.639	699.959	672.105	615.03	899.297	1161.22	966.284	658.505	76.4422	576.393	793.257	1269.56	591.436	605.077	1179.31	1220.65	811.378	1245.77	665.464	591.894
0.705217	724.792	0.71_724.7918m/z			7092.66	7279.58	1165.55	7342.32	4609.48	7993.39	4539.91	5061.28	5165.1	4216.15	6521.08	7212.54	4837.47	4193.25	10089.7	2704.66	6456.69	4797.29	5867.34	4980.39	7628.68	7758.66	6589.34	5470.65	1570.66	1354.74	5623.28	8274.56	4841.88	2036.6	9532.03	9984.76	6251.21	2576.49	894.294	1893.95
0.705217	728.814	0.71_728.8139m/z			1072.93	1204.08	1373.38	1160.63	741.354	1051.8	758.023	781.233	857.645	729.843	1022.5	1186.16	1190.13	829.716	1374.95	708.827	952.525	888.598	907.754	850.626	1186.25	1366.94	1170.07	865.949	217.429	663.998	937.566	1406.82	728.758	720.087	1363.57	1504.75	1000.17	1439.16	859.966	686.46
0.705217	736.813	0.71_736.8126m/z			28558	31720.1	5720.71	28678.6	18260.6	28701.9	19539.4	19301	20552.3	16667.7	25129.7	31790.8	27051.4	20553.2	37372.4	17822.1	25508	22088.6	23721.8	21603.6	31150.4	28889.9	24935.4	22244.9	10188.4	12392.1	25754.2	37372.3	18800.1	15507.2	36920.2	37925.2	27673.4	17021.9	4471.26	14403.3
0.705217	746.79	0.71_746.7901m/z			9286.7	10959.1	2098.99	9612.51	5786.1	9794.95	6192.1	6834.95	6737.83	5526.04	8447.41	9916.37	7637.32	6658.14	9832.2	3907.89	8351.2	7137.81	8174.61	7519.86	10674.2	8999.05	7558.03	7523.11	2344.18	2182.3	8576.98	11680.3	5659.38	3503.45	12911.9	12806.2	9378.66	2649.25	1585.46	3004.66
0.705217	747.793	0.71_747.7926m/z			5108.68	5130.51	830.65	5727.21	3534.18	5657.6	3403.54	3688.86	4052.5	3263.3	4801.17	5484.7	3915.88	3331.31	6530.35	2219.67	4802.61	3843.31	4390.62	4025.42	5448.61	4612.19	4574.24	4109.97	1162.93	1181.55	4356.14	6238.65	3453.66	1774.21	7125.92	7542.53	4607.59	2301.48	670.284	1645.02
0.705217	774.787	0.71_751.7978n			76147.9	87913.7	21816.5	81029.8	48194.3	78548.1	50808	53050.3	56124.4	45417.3	70670.3	91242.1	76698.6	58348.5	110975	56522.2	71023.5	62869.3	68348.9	60650.2	86676.1	78282.2	68768.5	59979.3	33677.4	39638.9	71371.4	101011	47899.6	47769.2	100554	103960	74749	60108.5	16919.9	42486.1
0.705217	780.82	0.71_780.8204m/z			1435.01	1567.58	1825.41	1522.21	1041.52	1438.97	1106.55	981.317	1262.76	951.819	1341.8	1687	1489.09	1061.08	2030.15	978.124	1273.39	1214.56	1162.17	1066.5	1479.4	1940.04	1577.49	1151.82	456.419	973.855	1398.04	2005.55	1029.41	1075.4	1918.49	2069.6	1439.88	2062.92	1144.16	990.902
0.705217	790.284	0.71_790.2843m/z			2276.04	1965.35	293.398	2095.57	1395.81	2476.86	1453.61	1292.66	1578.52	1436.48	1959.32	2031.09	1345.34	1266.2	3292.32	689.187	2143.41	1268.97	1791.33	1507.71	2266.93	2081.71	2054.66	1668.47	298.823	276.784	1682.93	2158.04	1435.38	441.765	3152.44	3045.22	1775.72	834.513	243.215	479.335
0.705217	792.781	0.71_792.7812m/z			9418.57	10382.4	1845.33	9772.05	5976.56	9141.03	6178.73	6354.93	6451.57	5608.43	8463.03	10715.8	8302.02	6904.22	13321.9	5052.66	8394.22	6793.95	8122.95	6765.86	10824.1	10744.5	10413.6	7218.06	2737.78	2723.02	7863.5	11506.3	5208.81	3295.75	12493.5	12884.2	8664.19	4758.91	1429.49	3344.13
0.705217	793.781	0.71_793.7809m/z			5674.63	5546.83	1096.67	5820.09	3538.48	6233.25	3634.15	4052.98	4400.39	3458.16	5345.05	5833.68	4412.12	3647.52	8884.78	2362.8	5614.46	4181.98	4597.26	4320.2	6290.32	5583.53	5084.38	4637.94	1545.44	1254.61	4493.45	6508.37	3726.79	1905.88	7696.73	7930.36	5059.91	3235.06	804.09	1498.98
0.705217	796.795	0.71_796.7952m/z			1647.62	1896.32	1927.52	1898.13	1253.55	1691.82	1261.54	1260.04	1468.6	1122.63	1669.89	1899.22	1813.86	1321.02	2112.74	1189.13	1469.99	1370.77	1383.17	1289.08	1851.2	2072.43	1696.64	1429.7	578.109	1126.73	1594.17	2101.85	1195.09	1204.78	2001.29	2240.54	1666.99	2153.75	1363.68	1189.89
0.705217	798.791	0.71_798.7913m/z			24903.7	25706.1	5971.26	25392.5	15919.8	22909.9	16937.4	15667.5	18918.7	14004.6	21859.8	28141.1	19658	16829.1	38573.8	12319.2	24276.9	19524.2	21928.9	18029	26770.8	25860.3	22069.8	19715.1	8289.67	7323.72	21649.5	33717	15328.9	9924.29	31443.1	33130.1	22298.7	13293.8	4794.97	9062.84
0.705217	814.79	0.71_814.7901m/z			25514.2	25856	4233.38	26011.6	16441.6	24969.6	16685.8	16462.2	18053.8	15091.2	21757.6	25862	18408	16151.2	37346.3	10171.8	22834.5	17129.4	20473.7	18518.1	26736.8	25889.9	22996.8	19372.1	5207.1	5041.51	20294.7	30554.7	15598	8070.85	32917.4	33571.1	22560	7503.3	3143.26	6922.96
0.705217	832.834	0.71_832.8340m/z			146.775	158.754	225.818	168.981	104.896	146.051	115.398	91.8071	148.821	90.0546	147.603	161.593	159.811	92.6515	289.594	91.0447	152.467	123.693	110.667	86.7756	151.647	276.344	221.902	125.336	86.5226	105.335	175.961	300.832	117.074	118.777	236.299	253.396	162.296	240.942	95.0572	118.583
0.705217	841.799	0.71_841.7993m/z			166.892	175.77	161.531	148.176	100.181	140.095	101.528	83.5626	119.639	92.134	152.179	179.671	157.549	99.5228	234.384	84.6148	122.984	88.7379	115.273	102.588	148.812	179.008	168.355	107.491	86.9959	70.7833	131.401	203.908	85.3968	80.7843	182.506	213.028	139.992	180.022	98.5958	70.6974
0.705217	848.796	0.71_848.7965m/z			682.122	736.796	816.291	717.97	510.197	672.996	536.44	452.878	633.99	448.919	633.346	790.434	745.814	545.228	879.149	419.203	630.933	581.862	549.093	510.725	737.654	901.588	683.767	551.863	142.918	488.315	708.568	974.726	494.643	567.663	844.267	913.115	730.623	924.756	543.776	509.055
0.705217	856.805	0.71_856.8052m/z			311.799	438.863	340.638	323.806	200.703	275.646	203.071	245.034	217.247	216.655	279.913	378.663	338.945	257.721	345.014	213.353	247.473	245.236	264.509	279.182	378.518	306.436	281.528	230.395	262.103	175.885	256.677	339.757	182.331	195.362	316.202	351.124	289.137	367.107	257.38	174.715
0.705217	859.281	0.71_859.2807m/z			1668.27	1359.03	192.1	1540.52	1081.91	1736.04	1095.32	965.618	1239.42	1007.4	1164.04	1955.05	1177.88	920.354	3383.17	646.908	1734.62	1191	1318.14	1170.99	1624.6	1476.13	1255.3	1114.29	161.296	282.259	1239.92	2202.17	1055.95	640.316	2202.49	2388.19	1456.47	692.78	118.223	477.958
0.705217	864.777	0.71_864.7766m/z			586.945	728.323	803.253	660.165	446.93	656.867	451.047	493.13	528.587	468.573	627.727	657.896	721.494	520.321	738.115	383.389	509.47	511.182	499.958	582.43	712.088	747.373	611.599	524.873	151.38	449.304	603.649	804.862	486.046	438.729	793.781	873.481	606.399	853.652	534.907	443.469
0.705217	866.777	0.71_866.7768m/z			27579.5	29341.3	6445.14	28186.8	17462.1	25547.3	18574.7	17885.2	20218.1	15764.4	24286.9	30725.1	21822.9	18810.5	36536.5	13448.5	25467.6	21369.2	23887.6	20396.8	29771	26156	22387.5	21658.6	9251.35	8097.61	24488.6	36687.8	16730.7	11021.3	35112.8	36058.4	25872.5	15387.9	5192.62	9899.05
0.705217	872.797	0.71_872.7965m/z			321.467	553.971	443.902	428.876	167.445	284.697	234.515	262.419	319.676	205.69	387.617	581.157	390.69	296.599	458.516	355.719	345.193	349.634	385.39	299.385	498.709	415.068	374.618	281.7	164.801	171.805	249.75	474.186	189.605	188.86	428.568	491.674	248.873	443.603	265.172	174.949
0.705217	880.76	0.71_880.7599m/z			541.018	633.777	581.041	557.587	389.683	592.396	437.458	449.798	444.701	388.899	567.418	578.35	627.214	477.048	558.34	356.989	467.899	420.39	456.317	539.797	614.442	538.3	458.936	442.911	216.231	384.326	513.583	585.575	432.334	376.69	581.948	665.939	510.503	622.142	492.074	369.938
0.705217	882.275	0.71_882.2747m/z			1465.23	1126.64	277.768	1424.45	901.107	1511.23	913.941	866.321	1031	847.03	1138.88	1409.08	1147.3	743.45	2732.81	981.075	1171.05	905.255	1004.97	818.648	1515.65	1225.29	1169.21	1031.12	418.19	630.498	1185.54	1545.13	1082.62	935.541	1873.8	1849.07	1199.71	1142.42	208.997	725.079
0.705217	883.288	0.71_883.2879m/z			84.6646	107.45	122.262	93.0595	46.3004	86.3756	48.0194	61.1674	60.3926	43.1548	78.7519	119.448	109.85	69.7843	99.6088	43.0015	82.2569	71.875	80.5006	61.9914	111.356	104.435	90.2648	60.9887	75.7691	37.1806	80.7108	133.281	48.3663	47.1328	126.361	132.719	98.4319	142.347	46.1004	38.6208
0.705217	885.817	0.71_885.8166m/z			635.718	690.456	743.991	705.99	438.792	665.501	465.038	423.895	557.082	390.562	585.689	769.284	717.695	479.145	820.523	487	544.487	584.174	592.89	488.727	662.194	766.879	647.123	498.387	402.748	432.107	625.156	869.652	548.195	485.553	753.315	770.797	683.55	847.632	531.882	447.034
0.705217	887.798	0.71_887.7980m/z			491.382	593.793	662.326	555.262	304.614	500.989	340.998	372.985	418.975	336.476	504.226	620.942	627.486	387.697	645.164	357.646	430.225	454.424	487.81	492.382	602.321	578.281	502.597	420.476	135.597	311.543	450.235	641.387	370.113	349.49	599.711	644.304	479.714	700.477	475.408	303.399
0.705217	899.298	0.71_899.2977m/z			70.7107	91.5325	79.721	87.5973	51.2321	63.4596	46.098	43.3157	61.2859	55.5291	79.3835	74.051	92.9799	33.71	119.554	29.4775	52.9162	18.9833	65.169	29.8271	75.2421	106.985	80.5675	39.6523	6.19931	10.6528	53.3685	109.851	57.9338	34.0356	101.937	128.887	56.4603	91.8521	28.2204	31.099
0.705217	900.795	0.71_900.7948m/z			702.452	856.614	664.25	739.934	497.15	625.033	548.531	465.453	584.133	412.827	604.181	837.474	749.123	522.232	701.347	560.157	593.494	580.439	578.758	514.367	784.232	696.485	573.717	532.908	520.259	484.642	691.874	736.174	488.724	576.93	678.42	706.466	700.736	723.843	532.943	514.68
0.705217	901.787	0.71_901.7868m/z			342.487	424.006	388.701	340.87	255.376	320.298	276.727	261.504	308.931	235.156	358.038	357.67	383.137	284.892	402.822	236.69	294.8	320.168	298.333	289.538	378.857	375.266	318.227	258.619	212.39	245.394	344.988	413.952	260.268	244.928	372.171	438.373	353.847	420.502	294.841	219.667
0.705217	912.297	0.71_912.2968m/z			95.26	116.457	105.337	110.748	65.9789	79.1114	84.11	64.6294	92.1915	53.757	86.3373	146.006	99.3432	81.3318	158.945	78.7541	83.335	83.9267	90.5862	62.904	112.344	127.937	114.332	65.4657	82.3576	61.9093	94.3839	136.155	62.2705	72.621	129.724	147.787	115.625	153.676	68.3806	68.5794
0.705217	913.809	0.71_913.8088m/z			482.282	597.308	707.629	518.09	348.622	445.478	373.42	356.112	425.903	347.209	474.663	592.661	515.964	417.694	669.9	359.217	423.452	403.664	435.555	408.172	567.619	672.42	591.754	408.327	125.549	332.966	482.721	713.741	351.908	348.023	695.265	685.997	474.348	708.966	413.352	340.614
0.705217	916.788	0.71_916.7885m/z			1021.98	1086.9	955.349	1053.58	748.941	934.87	773.71	695.911	889.304	668.348	911.752	1102.22	1030.64	768.754	1026.94	613.159	895.037	835.493	836.128	756.483	1087.4	1020.01	818.32	806.057	343.64	759.9	1036.38	1085.88	751.029	835.372	995.484	1035.71	1025.21	1071.84	819.768	736.748
0.705217	917.782	0.71_917.7816m/z			382.991	409.724	399.315	419.448	293.651	400.853	303.674	316.097	359.02	291.305	394.748	415.4	399.745	316.963	431.051	266.552	340.301	330.735	316.245	317.646	424.014	411.215	330.5	331.983	149.197	278.34	395.39	455.535	310.945	307.249	433.979	455.369	400.096	430.661	306.686	284.966
0.705217	919.81	0.71_919.8101m/z			765.831	803.167	1010.85	802.764	515.535	671.118	555.244	484.965	611.421	475.294	682.443	916.314	752.21	562.166	1050	557.167	716.757	659.059	659.456	525.51	738.001	1029.49	884.207	633.082	478.194	537.493	722.917	1180.06	549.065	601.981	1047.45	1039.47	746.057	1112.75	617.037	545.072
0.705217	921.779	0.71_921.7786m/z			247.492	322.955	288.307	285.256	177.154	246.823	194.329	204.074	218.808	183.407	263.517	285.495	269.13	226.504	277.385	186.313	225.831	207.525	237.321	214.689	315.198	250.796	226.588	210.323	83.9034	170.415	256.111	294.372	182.441	179.195	278.401	306.848	242.986	277.97	212.761	177.495
0.705217	486.865	0.71_927.7512n			20644.9	22353.8	7161.6	21405.2	13155	22940.5	13547.2	14443.9	15435.5	12471.9	19014.5	22601.1	16942.6	14007	20809	10412.4	19171.8	15009.2	17914.5	16310.3	23343.9	26913.7	22284.8	16614.5	7400.77	6675.62	17485	26991.7	13904.1	7814.09	28245.5	29232.5	19060.3	10271.1	4866.94	7181.75
0.705217	927.802	0.71_927.8016m/z			566.488	638.777	779.195	606.551	430.475	577.149	432.429	420.536	465.045	397.364	546.724	677.997	616.735	423.348	775.916	453.378	508.429	498.456	487.693	476.73	593.223	765.826	650.135	472.761	424.385	389.183	557.765	845.465	404.271	439.033	773.265	838.138	566.719	825.967	455.788	374.163
0.705217	928.295	0.71_928.2953m/z			219.278	219.087	229.26	215.539	122.119	197.901	147.801	126.303	191.674	135.766	187.034	240.981	230.583	164.287	243.083	147.972	173.477	164.841	172.371	153.181	211.839	250.001	191.273	175.874	109.55	114.839	192.447	187.898	155.524	150.735	221.494	221.084	193.444	243.917	167.826	145.465
0.705217	932.767	0.71_932.7665m/z			893.302	1061.34	974.733	990.445	707.121	979.047	677.417	765.069	792.447	682.583	935.92	932.628	1037.16	763.15	918.046	571.991	798.103	763.61	758.316	810.957	1048.86	930.328	785.354	773.307	215.74	626.3	863.367	969.621	704.506	650.11	1008.92	1107.38	907.488	1036.53	797.648	647.922
0.705217	935.795	0.71_935.7950m/z			841.927	941.492	1145.02	885.22	584.276	871.542	584.044	595.556	696.03	538.418	829.871	894.175	938.391	633.432	1067.49	566.433	734.941	694.807	742.993	660.368	871.113	1114.25	966.793	668.751	416.398	575.383	808.625	1169.87	649.269	611.149	1119.92	1209.1	812.21	1115.34	737.217	571.944
0.705217	943.81	0.71_943.8098m/z			588.687	675.334	935.601	701.633	445.207	616.033	426.24	477.624	486.764	409.348	641.756	613.387	708.349	492.014	816.407	403.1	544.31	473.61	543.35	579.63	749.298	857.372	779.747	495.788	279.742	451.662	640.133	849.036	483.445	432.44	926.455	1045.75	579.716	865.707	540.437	372.595
0.705217	947.772	0.71_947.7720m/z			1006.49	1190.81	1128.44	1097.63	768.062	1057.61	768.224	827.73	855.366	725.68	1029.92	1118.14	1124.01	837.499	1075.01	706.448	856.84	853.67	866.104	902.071	1133.99	1036.04	905.571	868.239	447.025	728.595	976.663	1095.29	792.314	727.075	1060.81	1159.56	993.789	1180.11	885.573	721.792
0.705217	951.768	0.71_951.7685m/z			508.578	570.514	581.57	551.836	399.584	547.213	382.903	410.026	452.649	385.641	536.898	559.06	592.321	427.68	626.616	363.331	441.784	448.95	438.017	436.621	557.855	546.166	495.46	446.002	225.284	343.537	484.26	624.458	375.436	389.631	579.699	632.502	500.459	611.865	425.136	368.802
0.705217	953.265	0.71_953.2650m/z			958.152	1432.63	369.626	1564.91	821.365	1539.82	503.964	1147.81	949.859	720.423	1467.19	1337.5	1083.45	853.129	2693.61	126.82	1208.79	520.643	1074.42	1396.69	1958.54	1242.48	1065.57	875.5	113.166	225.608	521.018	845.42	628.355	266.329	2179.07	2266.77	920.447	576.126	285.103	245.551
0.705217	953.807	0.71_953.8074m/z			767.517	849.325	1078.51	848.401	535.773	704.507	580.644	519.292	713.568	471.977	752.377	1039.16	864.98	617.782	1154.39	645.248	763.494	691.356	662.037	580.678	753.544	1065.83	931.006	684.207	566.413	589.972	664.799	1222.08	589.892	603.206	1064.82	1161.04	789.865	1105.88	659.253	535.291
0.705217	955.775	0.71_955.7750m/z			802.376	928.886	1140.17	912.159	555.548	921.395	614.767	662.904	722.438	555.263	843.289	929.594	1014.81	679.415	1021.36	589.015	747.153	745.043	744.159	804.251	908.566	1018.72	899.346	707.833	354.589	636.783	825.356	1128.51	684.345	623.239	1215.05	1272.04	776.739	1161.3	753.715	553.108
0.705217	957.282	0.71_957.2821m/z			747.913	813.06	826.496	782.267	532.569	718.85	580.239	538.041	663.577	492.097	742.568	870.071	819.305	586.457	951.29	490.568	659.735	611.454	629.752	558.371	760.043	849.542	702.944	628.908	262.769	522.039	716.665	950.492	534.02	592.919	866.993	934.115	764.134	944.397	620.506	533.98
0.705217	962.772	0.71_962.7719m/z			770.569	916.463	781.897	820.676	553.903	716.869	613.738	544.02	634.52	498.463	675.849	979.853	826.22	590.968	807.786	621.405	676.047	659.242	659.6	644.955	826.715	822.68	653.264	631.58	656.753	550.179	703.45	879.92	563.342	601.54	755.151	815.912	747.534	838.538	616.925	541.822
0.705217	966.779	0.71_966.7788m/z			1042.81	1152.45	1431.26	1123.02	750.336	1134.96	799.996	843.107	861.526	767.308	1091.68	1157.08	1186.92	854.439	1336.33	730.984	937.864	927.903	958.752	943.006	1180.87	1309.03	1244.08	871.042	323.808	729.418	1023.65	1458.79	798.947	723.056	1473.18	1548.99	1045.76	1476.43	909.885	759.716
0.705217	969.798	0.71_969.7980m/z			905.165	1030.74	1183.15	975.063	653.285	902.705	666.889	598.116	770.354	598.711	905.21	1031.52	967.076	706.787	1173.67	720.958	812.193	779.399	796.72	738.845	976.106	1231.11	1074.16	745.98	513.226	612.872	889.673	1254.61	728.824	670.228	1248.33	1312.95	918.104	1258.82	727.24	612.313
0.705217	488.865	0.71_975.7160n			7527.96	8816.7	1450.62	8096.11	4574.32	8264.75	4929.34	5350.53	5237.06	4442.08	7009.05	8469.78	6534.32	5014.95	13084.1	4080.11	6704.42	5435.09	6221.19	5672.84	8825.88	8436.57	8028.25	5624.77	2436.78	2173.84	6080.44	9436.65	4509.63	2811.16	9710.7	10655.3	6667.38	2505.24	991.206	2663.54
0.705217	979.794	0.71_979.7943m/z			926.583	937.959	1227.57	1005.75	748.431	943.577	749.263	616.672	856.384	598.573	900.272	1118.36	987.594	727.286	1353.28	689.851	872.634	825.266	783.925	731.75	918.924	1285.39	1094.1	777.291	494.65	763.009	962.887	1399.01	784.612	803.523	1286.56	1388.59	1007.48	1256.54	772.279	727.043
0.705217	981.785	0.71_981.7853m/z			576.766	703.991	798.96	651.47	453.609	619.949	468.611	445.195	522.309	419.309	577.897	717.875	673.411	524.106	785.052	467.966	519.415	515.318	514.853	504.705	671.702	768.696	684.972	488.002	223.219	426.343	617.374	817.066	469.462	460.785	766.642	842.362	606.161	893.391	524.798	428.243
0.705217	982.268	0.71_982.2685m/z			319.042	358.71	356.729	354.356	259.305	349.364	273.151	239.129	327.5	252.762	352.441	357.887	369.754	259.672	402.696	212.94	303.327	270.227	282.58	263.426	356.454	414.226	321.152	294.625	75.6399	250.651	327.931	382.218	267.561	245.203	407.686	440.408	353.576	376.88	280.499	228.992
0.705217	984.776	0.71_984.7755m/z			966.89	1090.75	920.295	1026.12	723.07	910.846	776.61	618.607	849.847	662.198	881.547	1088.46	1027.69	730.799	977.966	675.481	864.095	846.896	851.848	742.799	1028.41	982.733	797.412	803.589	495.446	734.226	1006.14	1071.52	739.174	781.35	933.924	968.926	992.627	1037.43	783.71	749.466
0.705217	985.773	0.71_985.7732m/z			401.289	458.224	424.996	440.346	305.738	407.599	322.836	309.046	360.46	296.441	390.783	437.816	435.358	323.294	416.801	276.283	364.732	341.996	338.842	356.492	418.222	405.297	338.221	348.294	213.022	274.869	395.463	443.818	295.771	325.375	427.5	451.108	404.643	424.291	350.424	283.062
0.705217	987.789	0.71_987.7885m/z			1057.75	1136.76	1431.51	1173.33	782.867	1115.32	840.96	762.653	1022.2	702.606	1078.03	1333.44	1154.37	865.175	1582.35	848.264	1020.9	1003.13	972.955	834.319	1113.18	1527	1271.28	921.87	635.559	854.182	1088.85	1672.11	853.536	903.915	1479.89	1531.36	1173.51	1579.93	943.586	842.797
0.705217	988.761	0.71_988.7606m/z			796.917	931.479	887.759	877.498	571.409	851.316	588.504	651.838	705.301	603.602	881.956	838.722	931.392	676.034	845.1	556.947	708.975	675.057	692.633	704.209	892.982	866.671	733.001	722.515	366.742	565.588	745.412	863.391	597.553	573.094	934.915	1006.14	776.698	944.223	698.186	553.213
0.705217	989.784	0.71_989.7839m/z			733.65	861.305	964.554	810.578	566.918	830.165	568.43	647.303	662.613	574.098	816.706	825.947	875.35	633.199	894.735	512.126	672.602	605.979	602.967	659.43	875.702	930.219	810.796	650.162	179.117	522.84	763.321	945.479	569.607	527.192	956.755	1087.45	778.057	990.651	675.705	516.397
0.705217	992.776	0.71_992.7763m/z			1029.01	1331.61	1441.76	1079.45	779.431	1007.42	827.696	740.762	891.254	751.399	1043.76	1250.36	1155.1	869.885	1411.87	819.745	909.667	888.008	983.988	920.299	1163.87	1355.12	1141.88	858.954	693.453	747.416	1006.17	1454.27	757.843	759.32	1344.09	1436.02	1046.4	1535.57	904.208	738.56
0.705217	993.789	0.71_993.7894m/z			887.276	957.797	1196.69	1006.01	665.983	860.802	718.928	583.105	804.085	552.265	904.312	1020.51	994.088	669.732	1244.61	605.747	850.811	794.686	728.622	751.981	906.743	1253.34	1074.4	734.593	314.374	691.852	859.371	1311.4	687.513	708.667	1219.35	1314.22	895.776	1163.79	801.501	659.988
0.705217	995.778	0.71_995.7783m/z			1138.16	1211.45	1607.72	1264.72	863.735	1236.22	929.718	904.635	1036.03	842.971	1185.07	1324.28	1360.35	1007.16	1534.51	951.794	1119.57	1068.32	1069.99	950.48	1270.29	1579.35	1273.8	1032.42	754.933	918.764	1163.17	1669.86	921.671	936.233	1648.22	1724.83	1155.42	1678.15	1015.45	931.68
0.705217	997.8	0.71_997.8002m/z			583.946	669.302	884.762	665.16	434.026	642.747	424.951	497.734	485.163	403.115	648.022	740.348	675.222	490.783	850.272	462.063	534.917	540.046	556.635	522.634	618.372	857.621	786.54	470.181	212.012	422.762	600.684	933.03	451.348	443.629	894.249	943.702	586.576	880.148	559.954	392.695
0.72235	1001.79	0.72_1001.7931m/z			1036.59	1159.51	1379.65	1129.55	778.867	1019.96	777.227	660.246	875.972	682.211	914.341	1301.13	1135.35	828.685	1526.19	843.028	991.39	944.609	920.775	779.298	1097.5	1432	1186.52	924.472	407.293	828.226	1013.1	1706.31	778.075	863.8	1320.85	1441.72	1031.39	1593.53	868.803	831.326
0.72235	1002.75	0.72_1002.7485m/z			10687.7	12532.3	2093.9	11196.8	6396.47	9155.68	7248.92	6156.75	7938.34	5667.73	9188.7	14072.6	8880.91	7643.1	16812.3	6043.83	10567.3	9077.67	10102	6878	12158.6	10925.5	9206.55	8368.47	2985.25	3272.98	9620.21	17189.5	6038.91	5258.74	12871	14117.4	9860.35	4931.41	1492.73	4582.16
0.72235	1004.74	0.72_1004.7408m/z			10634.7	11880.5	2574.47	10838.1	6346.71	8723.49	6941.03	6599.35	6938.11	6012.83	8824.12	11054	10063.6	7496.23	12625.8	4851.12	9033.52	7385.26	8924.45	8312.73	12096	8449.65	8054.02	7397.57	3936.17	3105.74	9380.29	12873	5643.34	3485.06	13060.8	13870.1	9639.26	7746.21	2069.02	3226.79
0.72235	1004.79	0.72_1004.7918m/z			1078.18	1207.34	1469.42	1109.85	797.643	1100.39	772.41	764.596	922.423	715.745	1046.57	1339.77	1195.19	859.571	1521.69	970.16	966.878	988.21	983.116	915.127	1165.95	1558.07	1202.68	906.922	822.188	844.027	1013.02	1778.88	827.91	861.19	1474.77	1514.89	1081.01	1666.74	908.837	808.391
0.72235	1005.75	0.72_1005.7490m/z			7908.64	8009.46	1761.63	7880.81	4362.86	6604.23	5091.52	4208.36	5425.79	3990.27	6075.8	8804.5	6155.86	4432.96	11732.3	3770.34	7236.74	6276.55	6510.81	4748.5	7962.71	7619.14	6003.99	5366.61	2555.13	2745.67	6504.41	11068.3	4573.74	3789.13	9598.7	9984.06	7894.98	4888.5	1174.65	3200.35
0.72235	1006.08	0.72_1006.0800m/z			259.599	354.742	158.737		205.037	103.645	197.023	89.2112	150.305	109.964	1.70912	668.251	791.115	367.283	594.525	397.895	401.265	419.273	340.627	239.691	483.735	607.526	373.681	180.66	679.534	519.416	644.364	650.351	182.811	611.91	304.641	378.705	386.772	1592.77	259.761	354.772
0.72235	1006.77	0.72_1006.7732m/z			1775.21	1891.98	2393.4	1778.01	1281.92	1550.12	1311.97	1129.01	1426.07	1194.78	1617.64	2111.19	1895.27	1376.74	2284.66	1329.4	1509.4	1614.43	1598.83	1348.76	1899.77	2314.57	1978.6	1456.71	545.788	1262.24	1620.58	2639.73	1291.59	1363.3	2263.43	2334.77	1683.76	2600.14	1450.47	1269.18
0.72235	1007.78	0.72_1007.7787m/z			947.34	1088.16	1221.34	971.321	682.598	896.12	741.382	673.618	807.231	653.299	891.718	1111.05	1011.75	756.08	1242.94	739.052	807.332	839.512	800.595	762.572	993.585	1222.33	1035	779.746	369.197	663.144	885.832	1306.47	677.383	694.889	1125.81	1286.35	911.816	1366.88	756.778	662.618
0.72235	1009.78	0.72_1009.7848m/z			1105.36	1174.98	1485.24	1198.48	834.556	1044.69	819.308	685.603	890.206	734.843	1040.73	1398.07	1173.59	868.869	1549.6	872.672	980.943	1014.94	959.66	898.615	1144.69	1527.57	1267.41	941.006	535.27	855.429	1049.57	1725.59	856.694	853.05	1496.53	1557.85	1121.27	1675.83	942.132	790.3
0.72235	1010.78	0.72_1010.7806m/z			908.357	1199.48	1217.16	1016.03	716.766	865.9	754.407	667.272	847.496	668.939	887.043	1185.94	994.734	779.469	1319.91	840.583	806.265	817.717	862.057	827.617	1011.29	1186.04	1020.64	775.461	876.977	692.49	911.232	1308.83	699.078	737.108	1166.35	1210.74	890.55	1322.92	771.05	671.195
0.72235	1012.78	0.72_1012.7840m/z			1326.41	1775.01	1999.76	1476.02	993.876	1194.08	1170.54	910.302	1088.21	863.825	1232.89	2387.43	1461.22	1138.06	2465.69	1692.78	1232.41	1411.72	1405.07	1187.9	1518.53	1987.74	1596.78	1118.71	2330.81	1005.78	1300.34	2719.45	981.624	1080.21	1753.81	1836.08	1264.6	2375.67	1202.93	1021.81
0.72235	1013.79	0.72_1013.7868m/z			983.963	1027.28	1198.29	1006.28	694.427	935.34	728.867	624.515	872.544	638.249	893.148	1289.84	970.818	755.135	1448.12	841.258	906.023	843.822	862.571	675.207	998.701	1297.58	1114.96	794.172	750.586	720.203	928.433	1480.58	807.85	770.146	1282.42	1388.68	974.581	1342.92	747.618	673.97
0.72235	1014.79	0.72_1014.7936m/z			1225.48	1383.77	1696.68	1307.06	921.413	1149.48	934.507	857.65	1013.95	869.956	1168.52	1450.78	1340.21	1019.36	1636.47	898.762	1111.39	1098.57	1127.47	1032.2	1310.81	1681.52	1383.18	1046.19	503.293	917.893	1185.08	1775.98	938.562	919.618	1583.05	1705.81	1216.73	1820.46	1062.3	862.478
0.72235	1017.78	0.72_1017.7804m/z			1103.29	1271.9	1561.11	1101.44	799.069	1023.84	842.227	699.088	843.856	727.355	1001.6	1338.09	1181.75	901.684	1532.52	884.708	901.212	940.565	993.348	897.841	1194.46	1337.37	1272.68	861.668	551.997	752.486	953.006	1609.21	797.522	768.662	1433.53	1478.66	970.398	1594.65	946.892	736.631
0.72235	1018.74	0.72_1018.7400m/z			11874.3	14626.3	2633.88	12131.2	6735.01	10120.9	8124.48	7110.98	7215.4	6452.18	9739.33	14764.1	11562.8	8617.47	14975.2	7103.38	10681.5	9450.24	11075.2	8769.58	13824	10846.1	9345.53	8722.22	3895.15	4343.46	10347.1	16734.3	6218.44	6373.54	13670.5	15294.9	11251.5	5744.32	2059.8	5598.42
0.72235	1018.78	0.72_1018.7843m/z			994.086	1113.45	1281.8	1079.74	759.003	1015.09	775.69	704.736	837.554	684.305	913.263	1171.96	1056.07	792.099	1355.32	781.921	865.324	858.003	858.814	793.808	1075.24	1283.98	1095.34	818.307	557.453	748.292	993.341	1403.77	775.376	767.793	1240.32	1350.49	1028.43	1446.81	832.154	730.189
0.72235	1020.75	0.72_1020.7461m/z			10379.3	11297.1	1976.12	10521.4	5978.57	9609.17	6248.47	5832.92	6791.03	5850.34	9386.68	11070	7576.5	6000.28	16226.8	4219.17	9244.8	6629.95	8630.22	8293.73	11372.5	8980.62	8072.17	7427.84	2390.42	2027.63	7583.61	11535.6	6102.59	2882.21	13914.8	15178.6	8271.3	4571.1	1594.33	2553.53
0.72235	1020.78	0.72_1020.7826m/z			1046.94	1398.79	1507.11	1124.2	853.869	970.927	867.133	721.239	908.653	799.1	964.505	1550.54	1087.06	823.016	1777.96	1144.43	917.741	962.469	1004.38	863.441	1158.24	1475.66	1298.13	863.295	1501.22	736.043	946.433	1766.87	804.768	780.931	1362.61	1415.08	988.648	1594.89	898.461	759.98
0.72235	1042.79	0.72_1021.8201n			7724.33	9366.66	10629.3	7897.59	5675.17	7025.85	6171.23	5472.57	6207.81	5387.38	7071.8	9889.77	7966.67	6265.14	11205.1	6687.98	6456.92	6643.71	7001.94	6422.7	8503.45	10483.4	8863.23	6197.28	5770.67	5523.99	7054.7	11855.8	5646.56	5662.05	9962.14	10620.8	7274.74	11667.9	6429.86	5524.49
0.72235	1022.76	0.72_1022.7601m/z			1366.14	1670.23	2052.96	1553.38	1048.41	1396.45	1048.21	1098.2	1237.94	1057.85	1409.19	1680.25	1647.25	1212.35	1898.44	1015.24	1285.04	1258.83	1294.02	1282.1	1562.47	1863.03	1639.12	1184.9	663.717	974.001	1322.98	1934.75	1040.98	1068.16	1858.16	2159.54	1331.83	1978.57	1260.98	964.96
0.72235	1025.75	0.72_1025.7473m/z			6940.13	7902.95	1463.49	7028.92	4272.8	6729.6	4477.59	4274.57	5498.03	3994.96	5897.1	9273.84	7491.02	4575.07	12216.9	6840.72	6945.96	5468.58	5694.83	4866.38	7012.79	6959.43	5969.83	5307.74	3144.11	5086.77	6526.08	10971.9	4015.93	6116.53	9303.06	9189.21	6713.03	7466.44	1229.54	5243.27
0.72235	1025.78	0.72_1025.7769m/z			1053.51	1218.87	1421.81	1079.19	790.34	986.312	781.095	694.018	852.525	745.344	990.416	1256.35	1132.12	828.421	1405.36	755.551	947.706	970.762	953.896	846.372	1113.24	1332.6	1279.23	904.282	534.264	758.367	958.041	1450.7	813.01	764.631	1410.66	1488.44	987.267	1423.02	893.645	695.634
0.72235	1027.74	0.72_1027.7375m/z			7005.92	7815.81	1740.61	6611.25	4051.7	6164.58	4230.35	3838.88	4092.88	3736.48	5759.01	7386.49	6388.12	4357.6	9473.34	3397.35	5764.04	4806.28	5879.45	4871.32	7085.06	6195.44	5258.51	5011.04	2644.21	1927.24	5284.36	8383.42	3851.85	2540.84	8535.06	8767.4	6044.69	4687.42	1430.69	2278.75
0.72235	1028.77	0.72_1028.7689m/z			2683.19	3619.6	3569.08	2833.25	1991.07	2344.9	2224.73	1912.38	2170.32	1873.46	2528.68	3822.17	2832.21	2264.97	3882.92	2763.52	2295.64	2420.52	2557.04	2237.85	3058.59	3359.27	2793.89	2187.8	3615.48	1807.75	2404.76	4046.04	1925.45	1977.67	3063.01	3319.08	2440.14	3797.01	2294.19	1883.54
0.72235	1029.28	0.72_1029.2847m/z			1261.11	1414.18	1781.26	1456.79	973.198	1338.66	911.77	866.615	1151.59	829.73	1352.58	1630.24	1432.56	1036.39	1848.36	964.088	1194.8	1180.54	1175.79	996.714	1444.52	1721.12	1525.44	1073.67	656.402	901.005	1164.43	1860.55	1105.95	1005.44	1920.25	1957.36	1281.06	1688.23	1141.48	863.338
0.72235	1031.74	0.72_1031.7398m/z			7695.92	8441.93	1784.04	7620.87	4392.2	7570.91	4776.32	4686.67	5317.47	4421.78	6483.72	9158.22	7030.43	5125.64	9960.12	3879.88	6826.35	5933.73	6639.01	5861.69	8185.13	6886.62	5604.9	5478.85	2355.63	1988.89	6709.23	10276.5	4828.83	3220.64	9926.07	10143.1	7462.15	4300.72	1411.99	2549.81
0.72235	1032.79	0.72_1032.7870m/z			1228.25	1294.7	1573.53	1255.32	911.182	1135.93	939.667	800.381	1029.7	804.173	1083.14	1393.2	1258.03	911.165	1555.33	845.114	1098.47	1070.89	1030.58	944.535	1283.07	1653.75	1372.03	1002.03	323.674	868.208	1182.43	1755.55	953.527	1008.41	1602.68	1585.74	1116.67	1694.47	1014.7	890.688
0.72235	1033.8	0.72_1033.7961m/z			1181.8	1453.21	1696.96	1242.29	831.323	1156.92	903.632	941.12	966.015	864.225	1142.76	1378.53	1290.59	1028.82	1649.94	923.545	1030.24	1023.71	1085.66	1067.66	1340.72	1665.86	1435.96	969.139	494.137	834.927	1105.71	1730.33	872.207	829.415	1619.32	1693.18	1150.21	1741.28	1018.89	829.921
0.72235	1035.79	0.72_1035.7875m/z			954.413	976.331	1115.17	996.035	709.013	944.571	772.225	648.143	804.917	633.223	887.072	1229.02	1039.51	760.246	1303.69	729.694	887.52	879.892	823.93	756.67	961.515	1203.24	984.761	790.983	394.862	782.271	963.955	1404.03	724.937	767.803	1079.97	1137.82	945.329	1285.66	773.77	776.766
0.72235	1040.75	0.72_1040.7531m/z			1006.05	1168.01	1056.67	1057.75	761.58	914.514	822.013	719.495	883.582	700.785	1003.9	1189.64	1099.46	824.949	1164.16	720.127	902.207	903.388	901.385	790.978	1077.06	1078	932.771	872.343	345.517	727.124	940.347	1209.22	721.743	809.079	1035.41	1140.82	977.029	1172.92	854.512	768.542
0.72235	1044.29	0.72_1044.2915m/z			1152.84	1343.49	1220.83	1281.03	882.087	1097.31	930.123	760.755	1057.35	825.655	1130.49	1447.26	1276.4	958.392	1400.41	974.604	1111.83	1068.83	1007.04	908.643	1162.24	1307.99	1081.98	1035.23	892.524	817.815	1090.1	1398.51	866.358	943.062	1263.73	1403.6	1103.77	1382.87	916.617	826.312
0.72235	1049.28	0.72_1049.2792m/z			690.981	695.54	741.247	699.631	455.836	615.954	476.442	455.561	597.131	481.883	694.826	771.679	800.909	538.546	785.207	444.211	676.795	603.773	579.088	533.947	668.565	787.57	642.364	589.339	108.483	458.513	594.935	776.461	519.638	519.049	690.48	801.715	632.607	755.236	621.466	482.469
0.72235	1049.73	0.72_1049.7338m/z			6750.33	8404.62	1938.63	7315.85	4288.27	6090.62	4181.2	3905.96	4365.25	3699.45	5568.49	8718.87	8307.98	5280.51	9984.5	5258.36	5885.06	5694.17	6755.28	5310.21	7964.04	6795.52	5940.06	5136.45	4209.34	3770.52	5503.41	9695.24	3634.89	4118.97	8593.72	8924.67	6329.98	7386.53	1649.13	3480.98
0.72235	1051.73	0.72_1051.7349m/z			5474.19	7987.83	1465.87	5752.79	3296.82	5589.51	3375.59	3672.8	3485.8	3161.44	4530.44	7449.77	7020.65	4565.6	8699.04	6074.1	4897.69	5003.19	4558.18	4205.88	6803.75	5552.19	4471	4094.26	3497.09	5168.03	5622.85	7999.17	3236.3	5095.85	7056.02	7526.97	5680.83	5096.58	1082.6	4589.65
0.72235	1052.29	0.72_1052.2909m/z			384.897	385.035	477.253	368.899	243.462	322.84	261.558	257.649	331.304	214.316	341.142	450.603	338.897	252.849	504.755	287.462	322.248	312.301	321.102	304.8	372.329	458.953	377.208	309.34	152.131	237.368	319.259	517.61	311.026	233.449	535.475	562.55	391.282	504.851	363.38	276.82
0.72235	1054.24	0.72_1054.2443m/z			2961.04	3272.71	606.532	2771.97	1457.52	2667.08	1443.49	1806.56	1494.58	1757.03	2204.79	3741.54	1779.87	1598.53	4928.8	1026.87	3271.16	809.769	2513.85	2090.22	2714.66	2807.84	2287.99	1921.45	933.102	175.124	1910.41	3765.76	1677.97	602.014	3518.72	3805.97	1848.2	1795.85	589.406	448.11
0.72235	1056.77	0.72_1056.7675m/z			1180.84	1414.1	1644.45	1314.42	878.878	1261.83	932.674	935.089	1030.79	894.705	1281.29	1328.89	1343.56	987.979	1582.06	859.814	1061.8	1016.62	1123.64	1112.14	1390.83	1587.31	1387.72	987.967	430.582	859.492	1159.28	1697.26	1026.21	894.878	1615.73	1809.55	1149.42	1687.44	1113.03	848.33
0.72235	1057.73	0.72_1057.7284m/z			6097.57	7811.37	1919.44	6384.11	3651.75	5642.45	3825.54	3933.23	4222.85	3360.01	5954.05	7219.31	7965.06	4574.84	8918.71	6018.94	5741.53	4595.18	5578.42	4873.86	6986.16	6037.92	5261.48	4678.79	4177	4502.86	5205.53	8233.99	3431.02	4149.83	7562.96	7954.05	5838.93	7942.78	1610.96	3524.55
0.72235	1058.78	0.72_1058.7781m/z			1206.58	1226.66	1457.46	1249.66	888.008	1068.95	925.483	802.204	1025.4	754.612	1048.5	1447.97	1206.09	908.968	1688.26	868.203	1084.87	1030.43	992.094	866.391	1188.92	1703.26	1294.33	952.102	329.902	921.826	1173.1	1771.1	882.414	1016.39	1490.32	1553.32	1187.52	1734.14	905.564	962.063
0.72235	1059.77	0.72_1059.7698m/z			1104.55	1285.1	1502.12	1168.47	816.417	1023.23	854.008	758.912	922.934	752.352	1063.45	1324.35	1151.38	885.631	1465.83	864.802	948.99	915.622	1020.06	949.316	1204.96	1443.2	1278.74	930.941	545.78	815.55	987.448	1647.13	853.128	803.068	1459.11	1495.8	1010.03	1518.62	932.585	762.247
0.72235	1061.73	0.72_1061.7342m/z			7588.84	8829.81	1751.87	7720.48	4284.66	6284.47	4756.76	4008.77	4953.61	3380.15	5834.98	8706.6	7643.27	4727.94	11578.2	4985.4	6690.03	5433.8	6789.15	6069.35	8403.03	6860.47	6079.71	5288.23	2961.03	3059.29	6280.67	9703.14	4163.46	3674.06	9013.76	9686.82	6770.79	4061.23	1666.48	3231.76
0.72235	1062.77	0.72_1062.7651m/z			892.872	1226.87	1236.08	916.821	661.36	884.575	735.457	687.627	702.258	649.131	869.013	1241.05	1016.5	761.039	1352.08	934.013	781.981	765.881	869.251	801.161	1037.35	1203.48	976.119	747.123	1219.85	593.181	772.832	1372.84	644.497	653.481	1155.23	1292.96	846.751	1445.91	810.484	629.836
0.72235	1063.25	0.72_1064.2589n			366.716	473.547	342.209	368.714	256.981	370.537	285.273	262.098	324.963	255.342	338.341	467.412	371.154	280.056	402.422	331.447	282.782	292.207	312.796	326.765	432.922	371.295	312.823	291.73	394.678	225.969	291.898	377.328	248.853	280.409	377.896	415.726	287.28	370.647	289.966	239.423
0.72235	1064.78	0.72_1064.7763m/z			1097.98	1282.44	1404.52	1188.05	805.179	1009.02	885.965	775.466	932.389	765.629	1014	1432.55	1162.61	904.208	1614.8	957.272	960.048	954.475	918.599	872.769	1186.22	1467.5	1240.56	918.595	766.449	829.225	1029.76	1730.65	822.136	886.335	1335.17	1467.48	1072.13	1638.63	884.304	797.143
0.72235	1065.73	0.72_1065.7283m/z			6759.61	7768.41	1710.54	6981.22	3703.87	6161.02	4250.99	4353.4	4639.21	3643.23	5821.88	7898.26	6837.1	4141.76	9876.25	4134.36	6187.78	4570.91	5496.22	5325.44	7756.66	6014.4	5528.76	5148.64	2904.97	2463.93	5527.83	8963.37	4177.03	2651.89	8931.41	9257.11	6081.45	5317.96	1379.21	2519.7
0.72235	1066.78	0.72_1066.7760m/z			1083.43	1108.53	1389.49	1212.62	816.638	963.795	873.865	718.048	927.934	677.74	983.585	1395.85	1089.87	862.766	1530.5	840.123	1002.49	1073.13	942.429	809.16	1078.11	1544.85	1167.57	885.841	307.051	785.983	1119.59	1742.74	815.245	906.227	1384.9	1410.85	1066.65	1562.51	846.692	832.188
0.72235	1067.07	0.72_1067.0706m/z			329.51	295.769	129.993	185.343				28.8864				314.499	60.5681	2.2107		53.8627		81.9815	47.3733			415.535	230.828	231.063	4.71634		78.6196	324.482		44.4932	234.811	237.72	126.405		55.2281	46.2272
0.72235	1067.77	0.72_1067.7717m/z			974.799	1101.75	1236.89	1017.61	679.577	810.322	715.362	592.501	782.821	637.582	900.929	1119.26	1004.17	743.669	1261.52	707.341	827.121	858.127	821.029	725.464	908.113	1175.63	1022.02	725.86	448.9	676.74	881.472	1247.07	716.018	679.535	1247.89	1274.68	822.822	1195.91	817.472	672.56
0.72235	1069.73	0.72_1069.7267m/z			7072.51	8842.62	2002.56	7203.2	3880.84	6378.21	4406.96	4796.21	4123.4	3823.42	6350.7	9154.86	7415.74	5165.25	9873.89	6256.02	6031.71	5301.63	6482.04	5570.87	8353.71	6364.45	5802.53	5210.23	3589.59	4321.27	6235.69	9102.85	4080.08	4806.29	9109.09	8978.91	6486.87	4918.61	1521.28	4296.75
0.72235	1069.79	0.72_1069.7941m/z			878.118	869.174	1201.93	870.708	593.815	773.823	676.424	521.87	714.31	589.653	745.243	992.808	879.925	676.02	1318.84	633.01	759.315	764.551	717.202	651.761	832.379	1262.41	1082.17	679.026	310.121	639.312	860.843	1368.86	679.325	669.932	1269.68	1291.96	798.51	1339.54	666.865	616.459
0.72235	1070.74	0.72_1070.7360m/z			10153.5	12782.3	2016.57	10828.2	5639.05	9102.03	6872.15	6337.08	7179.1	5569.15	8205.02	14412.8	8560.26	6864.67	16168.5	5786.14	10519	8851.33	9409.93	6703.61	11600.4	10980.4	9413	7764.62	3352.19	3440.57	9489.58	17156.9	6890.57	5171.95	13287.5	13710.4	9238.96	5551.41	1613.09	4544.98
0.72235	1070.78	0.72_1070.7829m/z			747.673	1037.87	1302.44	849.297	529.262	748.558	621.159	525.046	638.755	493.989	711.375	1171.07	850.468	675.258	1337.75	836.534	721.649	748.652	809.786	713.927	837.782	1212.9	1055.41	634.127	1161.27	516.187	735.926	1438.89	624.148	582.247	1203.85	1238.04	737.181	1368.04	695.795	575.112
0.72235	1073.74	0.72_1073.7354m/z			6811.31	7263.01	1670.38	7249.35	3961.67	5936.97	4588.32	3736.35	4824.3	3871.59	5927.63	8519.4	6572.04	4779.74	9868.15	4676.99	6139.01	6008.63	5905.34	5130.66	7881.87	7079.83	5668.99	5124.09	3352.5	3258.57	6926.4	9544.47	4414.78	3914.09	8080.81	8849.39	7440.1	5653.98	1510.15	3216.15
0.72235	1075.77	0.72_1075.7687m/z			933.241	1093.11	1141.38	952.959	688.701	831.418	728.618	642.985	787.26	661.375	817.802	1071.89	965.9	737.958	1152.92	722.609	822.897	781.642	808.512	752.845	956.455	1166.4	974.298	730.233	400.499	672.7	855.007	1196.69	665.569	719.974	1084.08	1164.28	863.906	1245.68	769.11	691.865
0.72235	1077.77	0.72_1077.7706m/z			1162.28	1173.35	1483.88	1122.91	803.763	989.212	873.463	777.979	892.792	732.006	932.465	1434.52	1080.32	939.41	1536.54	917.551	989.447	971.917	994.666	868.253	1156.94	1545.42	1245.78	902.16	589.104	781.898	1025.88	1756.11	881.948	856.912	1348.2	1499.17	1067.74	1659.22	972.598	818.207
0.72235	1078.77	0.72_1078.7658m/z			1023.32	1324.53	1363.15	1087.27	787.613	931.739	831.819	762.528	843.501	712.687	969.673	1317.26	1078.38	817.942	1461.23	914.528	894.172	910.139	894.504	869.512	1140.74	1312.73	1073.88	829.512	1052.9	746.579	1012.58	1514.83	774.07	793.401	1314.9	1365.82	1017.87	1508.91	867.653	745.584
0.72235	1079.76	0.72_1079.7609m/z			985.035	1229.12	1282.34	1135.2	789.883	1013.64	775.895	832.973	872.254	810.96	1015.01	1184.84	1216.18	910.081	1264.15	811.836	928.868	867.748	890.749	920.577	1180.6	1193.14	1107.97	901.283	660.112	743.435	1013.47	1321.79	863.068	789.985	1222.52	1404.17	1044.39	1360.6	923.046	700.784
0.72235	1080.77	0.72_1080.7688m/z			1436.58	1683.82	1992.03	1445.98	992.858	1262.15	1234.46	931.348	1181.45	947.753	1252.35	2239.42	1486.75	1178.02	2486.33	1655.58	1249.02	1347.82	1365.56	1091.31	1526.36	2048.95	1581.72	1175.62	2056.62	974.718	1267.25	2715.38	1010.33	1101.75	1778.4	1930.42	1292.81	2311.95	1195.85	1032.58
0.72235	1081.77	0.72_1081.7692m/z			890.025	994.486	1212.05	1049.81	708.025	989.55	714.309	615.997	783.91	632.994	973.485	1216.77	970.747	713.718	1371.99	767.89	841.594	846.596	788.99	669.457	990.577	1238.28	1128.25	801.622	622.094	674.481	950.564	1443.06	727.788	685.187	1331.04	1403.41	910.622	1206.75	774.292	676.114
0.72235	1082.77	0.72_1082.7750m/z			1234.31	1396.48	1588.27	1222.95	914.862	1106.3	923.809	815.867	980.116	787.619	1106.18	1427.63	1286.84	1016.34	1585.76	894.153	1067.7	1088.73	1067.87	1016.66	1269.11	1609.07	1421.25	1029.54	498.648	896.593	1154.23	1835.41	943.815	939.404	1542.63	1775.97	1174.13	1724	1048.05	835.65
0.72235	1083.73	0.72_1083.7298m/z			7487.71	9359.61	1936.4	7830.9	4486.6	6891.09	4555.52	4591.17	4747.14	3880.57	6245.72	9205.19	8629.51	5405.61	10651.3	5535.96	6779.63	5699.28	6993.43	6398.81	8540.92	7396.61	6500.04	5511.27	3709.5	3851.21	6112.42	10104.6	4370.14	3976.15	9521.19	9495.04	6755.07	8217.38	1695.04	3486.87
0.72235	1085.73	0.72_1085.7265m/z			6098.68	7463.72	1753.41	6573.73	3645.62	6158.86	3837.95	4134.42	4100.46	3453.36	5706.89	7780.19	7216.59	4589.82	10299.7	5560.21	5587.4	5054.37	5571.23	4881.15	7194.2	6211.95	5449.49	4356.97	3497.9	4598.64	5801.97	8492.78	3689.04	4606.28	8683.61	9122.17	5886.35	6744.93	1416.21	4196.24
0.72235	1085.76	0.72_1085.7606m/z			1066.49	1303.11	1614.05	1097.19	828.418	995.215	834.558	754.114	859.473	735.013	1050.32	1389.62	1199.18	892.845	1544.1	918.64	967.2	1034.24	1009.21	925.14	1191.12	1451.82	1203.24	932.275	755.624	788.383	989.784	1719.7	857.438	799.869	1458.91	1534.27	1027.14	1610.77	939.138	809.629
0.72235	1086.76	0.72_1086.7636m/z			1134.86	1314.36	1415.21	1150.44	815.978	1095.31	840.428	802.239	955.335	763.44	1042.18	1355.06	1150.97	871.742	1526.37	959.243	975.093	987.598	973.49	879.113	1171.47	1424.52	1269.55	920.382	856.288	809.476	1129.24	1610.8	874.503	886.016	1376.95	1462.94	1142.5	1598.83	947.068	811.757
0.72235	1087.73	0.72_1087.7272m/z			7864.39	9153.47	1806.21	7389.33	4422.4	6985.18	4612.47	4203.4	4698.49	4195.89	6086.38	9881.24	7489.43	5273.7	11299.4	4875.98	6612.12	5971.42	6959.45	5180.36	8214.77	7498.32	6028.37	5149.38	3348.18	2968.5	6425.83	10753.2	4546.13	4059.19	9721.9	9719.12	6608.97	4963.19	1685.55	3708.16
0.72235	1088.76	0.72_1088.7644m/z			1129.01	1482.17	1567.01	1201.34	802.697	1080.21	917.603	840.84	1005.65	797.152	1055.39	1716.51	1287.65	977.242	1897.2	1257.84	1018.34	1061.83	1112.2	913.451	1231.33	1602	1309.88	928.781	1610.39	783.425	1009.88	1977.1	833.071	846.833	1456.95	1608.48	1100.79	1801.42	1036.13	811.622
0.72235	1090.75	0.72_1090.7521m/z			1359.31	1612.45	1991.36	1476.16	968.77	1310.18	1086.7	975.111	1136.22	1002.34	1349.1	1597.72	1505.59	1164.39	1812.42	1044.13	1139.15	1167.33	1275.82	1200.24	1498.69	1820.28	1521.47	1159.21	673.419	972.485	1275.86	2031.13	1012.69	984.977	1833.37	1968.14	1313.25	2007.31	1214.74	910.44
0.72235	1093.73	0.72_1093.7297m/z			7003.31	8757.26	1486.73	8141.39	4577.13	6654.19	4751.52	4176.84	5130.36	4031.88	6242.22	9583.84	7725.77	4711.13	10283.4	6373.06	6164.33	6012.48	6660.2	5378.31	8540.49	6870.63	5726.35	5362.76	2960.54	4453.85	7040.82	9818.56	3841.22	5340.99	10106.8	9425.1	7155.68	6132.32	1240.66	4481.63
0.72235	1093.76	0.72_1093.7640m/z			1136.26	1294.44	1471.37	1044.7	760.858	949.786	841.561	713.197	784.229	724.828	1023.83	1261.82	1104.79	857.729	1462.32	799.204	858.513	939.792	954.625	901.704	1062.46	1417.42	1247.91	835.165	571.383	745.487	918.564	1630.89	802.931	744.211	1357.46	1513.01	980.938	1510.49	889.157	697.521
0.72235	1136.24	0.72_1094.2046n			5221.6	5690.67	1473.97	6422.24	2678.06	4816.93	2794.26	2741.27	3590.19	1909.26	4458.38	7131.84	4175.11	2834.47	9151.29	3426.67	5064.97	3313.73	3594.09	3443.4	6465.29	6031.8	4551.44	3504.92	1842.9	2267.37	4163.6	6500.53	2194.91	2461.98	6719.98	8070.23	4497.73	4723.59	774.788	1995.96
0.72235	1094.74	0.72_1094.7377m/z			11346.4	13234.8	2574.09	10938.9	6426.17	10682.8	6890.96	6750.71	6962.44	6122.03	9357.72	12252.2	10201.8	7868.43	14443.7	5719.77	9734.17	8479.8	10020.4	8712.03	13145.9	12974.8	11980.8	7775.31	3840.5	3256.73	8951.07	13898.7	6079.25	4477.4	13438.1	13927.2	10052.1	5496.66	1989.96	4586.59
0.72235	1095.72	0.72_1095.7246m/z			7537.34	9564.93	1941.55	7687.52	4023.95	6333.35	4286	4217.16	5016.42	3937.99	5897.15	9520.65	8071.84	5286.37	11261.1	4667.92	6351.54	5983.61	6164.5	5212.43	9469.18	7794.08	6060.76	5213.84	3550.23	2670.3	6385.29	10065.4	4146	3172.97	9744.54	9793.4	6994.54	5177.15	1572.08	2867.15
0.72235	1096.75	0.72_1096.7534m/z			1270.3	1925.06	1939.97	1396.78	897.455	1124.25	1018.32	924.933	1011.64	884.547	1239.61	2230.62	1354.61	1097.63	2337.43	1607.99	1109.63	1221.92	1317.62	1118.69	1486.63	1825	1523.49	1042.07	2607.19	792.174	1074.48	2311.38	846.827	896.643	1665.21	1756.87	1146.92	2212.76	1150.22	814.453
0.72235	1097.76	0.72_1097.7644m/z			1103.01	1223.07	1498.43	1185.07	812.046	972.732	867.501	663.417	930.126	734.496	1025.58	1434.63	1177.16	903.128	1610.51	1042.23	1040.53	1024.49	956.382	817.055	1102.31	1542.77	1221.4	937.439	1107.11	830.933	1029.04	1736.35	879.473	921.468	1503.24	1499.76	1090.73	1628.54	895.616	873.919
0.72235	1099.73	0.72_1099.7269m/z			8109.05	9838.24	1979.47	8908.32	4928.83	7183.78	5175.66	4823.13	5342.39	4230.78	6730.84	9562.57	7783.83	5504.12	11233.2	4512.12	7921.68	6111.24	5169.56	6094.89	8798.27	7868.41	6721.05	5885.02	3182.44	2539.7	7082.63	11642.4	4399.14	3496.38	9964.02	10898.4	7742.34	5086.8	1557.89	3099.77
0.72235	1100.78	0.72_1100.7750m/z			1164.05	1281.55	1594.44	1191.64	838.462	1065.31	932.157	797.663	1025.64	796.293	1058.01	1399.4	1197.51	896.189	1602.33	887.254	1046.08	1027.26	1043.15	912.122	1273.47	1657.18	1315.67	957.83	339.963	869.727	1109.68	1966.01	832.479	948.686	1499.3	1567.8	1100.54	1740.64	953.116	873.484
0.72235	1101.06	0.72_1101.0571m/z			340.946	367.954	158.66	194.144	137.5	68.4495			99.7199		236.616	491.946	474.362	139.452	391.092		201.937	235.308	223.206	67.8938	567.769	660.092	313.841	174.691	109.92		208.208	323.057	66.6821		123.395	132.105	440.138		79.892
0.72235	1102.27	0.72_1102.2672m/z			620.784	676.92	642.169	676.648	477.663	556.476	473.782	426.294	599.708	420.735	607.77	640.81	606.879	424.42	729.584	460.217	512.075	458.845	484.774	468.801	621.375	678.899	599.944	511.013	165.361	372.666	559.236	689.152	437.027	429.087	685.306	754.768	587.696	748.612	494.355	370.596
0.72235	1101.76	0.72_1102.7715n			4331	5213.85	5741.96	4484.64	3263.29	4284.12	3466.72	3212.76	3688.6	3129.97	4214.39	5364.44	4691.51	3555.45	5794.44	3606.66	3808.69	3812.91	3840.73	3659.59	4744.63	5661.34	4785.18	3571.82	2326.93	3053.91	4106.88	6175.16	3295.02	3324.32	5559.52	5936.21	4221.63	6321.17	3697.49	3150.02
0.72235	1103.06	0.72_1103.0581m/z			10008.1	13256.1	2282.26	10039.4	5844.11	8936.51	6207.23	5976.32	6294.02	5065.33	8363.36	13278.5	12930.4	7758.03	14159	9818.41	7889.26	8085.07	6682.18	7639.24	12267	8855.94	8307.47	6787	4878.26	7161.89	9106.78	13124.5	5450.61	7615.08	12207.4	12716.7	9488.68	8001.66	2308.72	6833.02
0.72235	1104.76	0.72_1104.7626m/z			1228.58	1522.22	1582.52	1230.57	854.02	1065.85	941.567	763.839	954.35	726.69	1098.84	1633.43	1218.6	966.234	1782.8	1143.59	992.089	996.391	1044.91	868.51	1316.1	1690.77	1327.89	904.832	1288.03	867.496	1088.99	1912.38	802.358	908.253	1475.45	1573.39	1174.89	1754.49	1020.07	784.617
0.72235	1105.76	0.72_1105.7600m/z			1177.62	1331.82	1595.99	1213.46	909.427	1034.5	968.688	814.87	954.859	824.86	1111.55	1360.63	1244.49	911.768	1653.53	866.789	981.096	1043.92	1043	939.629	1199.92	1577.91	1408.25	1004.21	840.351	891.911	1155.39	1741.79	922.916	874.333	1546.98	1627.28	1212.18	1652.07	997.265	812.953
0.72235	1106.75	0.72_1106.7543m/z			1221.19	1536.32	1719.69	1307.13	890.418	1195.21	965.033	900.508	1037.13	887.073	1159.16	1703.75	1377.56	982.036	1858.4	1039.75	1120.78	1123.32	1140.24	1056.51	1363.59	1679.35	1421.67	1032.16	937.086	920.659	1143.85	2051.18	965.701	961.867	1650.92	1757.5	1253.24	1834.28	1088.74	847.818
0.72235	1107.05	0.72_1107.0502m/z			9305.73	12585.3	2248.74	8907.77	5238.25	7270.62	6700.48	5141.86	6251.8	4709.8	7381.38	12550.3	11225.3	7018.43	13624.2	8113.07	8601.48	8424.95	9141.78	6775.82	10281.1	9229.97	6804.84	7334.42	5382.31	5863.84	9216.19	13900.9	4878.47	6365.96	11783.1	10992	10462.4	8344.26	2160.72	5609.68
0.72235	1108.1	0.72_1108.0973m/z			31.2544	40.7084	35.2059	31.493			6.83887	0.101963			0.00402582	54.0083	19.538	11.4573	19.7921	41.6932		8.9776	13.536		13.8194	54.4748	10.3461		94.0767	0.486935	18.5932	71.0125		9.01129	18.5393	43.654		55.1252	0.11554
0.72235	1108.77	0.72_1108.7668m/z			1368.74	1517.35	1862.54	1409.59	1010.83	1189.88	1038.53	950.124	1113	911.631	1171.43	1630.88	1447.56	1099.76	1791.69	998.984	1157.35	1167.24	1215.69	1108.03	1421.04	1811.61	1501.02	1055.63	480.436	1001.45	1291.97	1975.68	1012.21	1065.56	1690.24	1879.84	1324.14	2014.64	1146.78	984.264
0.72235	1111.74	0.72_1111.7421m/z			7342.18	9581.14	1886.34	7862.19	4509.15	7656.56	5194.55	4558.69	4935.32	3955.81	6551.12	9937.2	8331.37	5686.34	12472.9	6015.35	7120.16	5795.56	6795.24	6038.74	8223.19	9309.3	8134.56	5761.6	3217.08	3557.07	6213.73	11639.4	4447.15	4950.86	9379.52	10101.8	6851.77	5431.62	1447.3	4494.37
0.72235	1111.76	0.72_1111.7605m/z			1099.09	1202.4	1526.84	1118.49	825.021	1062.72	863.166	690.502	962.18	780.166	945.4	1507.94	1110.25	818.866	1526.88	880.099	1008.77	984.834	1079.77	834.079	1189.72	1588.45	1293.79	962.793	538.295	833.642	1086.2	1794.47	821.168	930.549	1437.08	1589.71	1151.79	1499.86	896.324	879.643
0.72235	1112.75	0.72_1112.7519m/z			1251.57	1690.27	1804.75	1237.07	907.155	1072.81	970.077	759.335	1014.28	879.682	1155.77	1777.78	1270	973.925	1949.81	1266.13	1070.98	1104.98	1166.02	992.669	1378.2	1691.12	1449.66	965.084	1690.97	860.313	1169.88	2028.13	879.863	906.268	1603.59	1652.08	1163.29	1841.7	1054.48	847.935
0.72235	1113.06	0.72_1113.0557m/z			9858.66	13828.5	2879.66	10258.4	5504.52	8724.11	6622.11	5233.61	6481.74	5423.15	8101.29	13705.6	11718.7	8517.18	14448.8	8059.23	8123.83	9254.09	10058.1	7312.53	11433.7	10174.5	8463.64	6964.37	6480.3	6083.97	10309.5	15726.3	4980.86	6094.05	12980.2	12725.4	10711.2	9733.21	2697.35	5968.28
0.72235	1113.75	0.72_1113.7546m/z			1030.03	1187.82	1422.51	1112.62	680.736	1028.37	705.969	710.349	891.027	758.169	1040.44	1211.11	1174.48	844.722	1420.69	794.063	954.778	905.605	936.889	863.846	1137.14	1363.04	1205.62	890.159	833.792	666.816	967.755	1420.39	806.009	765.941	1372.74	1505.66	1055.14	1461.96	964.891	702.261
0.72235	1116.76	0.72_1116.7633m/z			1212.38	1365.26	1649.18	1266.68	858.027	1082.93	920.035	754.669	907.118	755.174	1078.74	1400.79	1248.12	990.031	1592.93	919.967	1065.14	1020.61	1065.03	954.172	1309.31	1458.04	1299.29	918.299	388.758	794.735	992.654	1769.65	800.798	849.834	1485.55	1646.93	1062.23	1756.58	958.601	794.54
0.72235	1117.72	0.72_1117.7209m/z			8246.82	9958.88	2213.18	7610.97	4310.1	6163.79	4676.92	4867.87	4879.33	3936.72	6772.81	10764.4	9550.03	5904.49	12268.3	6588.25	6551.82	6751.14	6949.32	5486.95	8830.16	7879.33	6797.1	5905.96	4409.76	4808.74	6302.36	10675.7	3979.5	4673.64	9740.17	9619.37	7301.33	7661.49	1774.77	4542.53
0.72235	1120.24	0.72_1120.2443m/z			228.27	299.173	234.592	258.378	182.776	219.635	188.712	164.237	169.035	152.033	184.637	318.002	261.37	179.736	267.741	170.041	207.746	197.691	228.136	193.979	249.586	275.458	208.049	200.826	157.325	145.384	205.111	308.315	156.39	160.387	248.568	258.478	221.275	264.794	187.488	154.239
0.72235	1122.72	0.72_1122.7217m/z			9040.6	10780.3	2286.55	9822.07	5576.73	7891.5	5475.38	5593.83	5433.59	5115.96	8323.92	9563.4	7737.55	5927.6	13232.1	4340.71	7703.63	5987.01	8113.44	7382.42	10290.3	7941.89	7807.35	6640.45	3666.09	2512.68	6744.75	11784.7	4844.58	3245.39	11696.4	11883	6972.47	6558.26	1876.71	2869.23
0.72235	1122.75	0.72_1122.7527m/z			1273.66	1626.36	1777.85	1286.47	843.416	1203.64	950.786	914.069	976.841	913.268	1156.87	1830.02	1337.86	1074.3	2076.77	1265.55	1007.18	1179.77	1159.93	1062	1323.58	1703.83	1434.35	1050.46	1544.39	857.288	1097.65	2020.66	926.626	892.837	1604.9	1666.71	1177.97	1980.14	1067.51	856.021
0.72235	1126.78	0.72_1126.7769m/z			1156.3	1134.57	1467.83	1170.36	754.068	997.301	827.711	711.791	953.913	720.48	994.951	1356.04	1119.69	870.155	1572.47	828.178	970.68	1010.01	910.041	813.141	1113.15	1554.44	1270.19	821.666	309.891	860.963	1000.86	1791.63	838.335	934.801	1475.87	1587.01	1081.98	1681.57	850.696	796.704
0.72235	1127.75	0.72_1127.7530m/z			1054.6	1277.84	1534.93	1152.31	749.474	1041.3	832.659	788.486	867.58	781.133	1058.37	1381.13	1205.26	861.091	1610.15	881.231	924.321	956.043	1022.8	881.181	1095.54	1405.67	1313.91	880.228	644.129	794.501	1040.09	1647.83	751.238	721.726	1431.11	1520.05	1026.71	1568.57	978.939	696.479
0.72235	1128.75	0.72_1128.7511m/z			1165.66	1468.39	1582.44	1193.24	802.346	991.833	926.541	774.453	995.025	776.452	1028.74	1376.75	1278.9	909.269	1567.53	938.862	990.371	1014.37	1031.1	950.33	1290.87	1475.2	1258.93	956.803	827.486	809.667	1083.94	1628.6	812.268	839.62	1375.12	1548.79	1101.51	1672.94	993.334	838.014
0.72235	1129.05	0.72_1129.0507m/z			9030.93	12622.2	2619.43	10849.7	5292.46	7954.64	5872.86	5182.1	5943.56	5173.53	7811.02	14091.1	11800	7563.48	15250.2	6536.74	8749.42	7956.01	8563.39	7908.84	11590.5	9735.58	8457.75	7436.17	4856.84	3825.69	8248.62	14697.8	5295.48	5152.77	12253.7	12547.3	9826.45	6726.92	2206.68	4774.48
0.72235	1130.76	0.72_1130.7556m/z			1218.28	1663.12	1813.65	1217.78	811.964	1199.4	938.716	865.278	903.647	844.954	1150.76	1782.48	1338.69	933.927	1999.15	1288.06	921.3	1095.76	1165.05	1070.2	1428.63	1651.76	1327.59	935.775	1827.75	775.173	1049.5	2058.87	873.025	866.536	1589.5	1747.66	1117.06	1867.24	1020.75	800.643
0.72235	1131.76	0.72_1131.7606m/z			1058.42	1174.04	1449.93	1158.62	802.516	984.39	827.265	653.392	985.664	712.358	1030.59	1447.49	1099.35	845.054	1597.86	922.325	993.795	1016.29	967.633	838.153	1127.06	1600.48	1254.16	921.319	1015.87	788.31	1081.2	1807.65	843.444	835.051	1454.43	1412.4	1078.14	1598.99	835.537	781.685
0.72235	1132.76	0.72_1132.7618m/z			1045.41	1274.28	1375.47	1130.2	700.425	887.33	812.899	725.818	815.555	736.226	994.316	1396.76	1053.99	866.214	1533.62	890.768	872.119	935.395	924.051	845.471	1158.88	1422.17	1169.39	799.097	707.133	645.351	890.506	1666	683.953	785.156	1244.36	1288.02	952.012	1531.2	903.93	717.019
0.72235	1133.05	0.72_1133.0519m/z			10108	12361.3	2402.75	11281.5	5833.39	9782.74	6131.18	5928.77	6810.34	5515.61	9190.4	13934.1	10251	7676.07	15024.4	6983.06	9427.41	8137.39	9523.24	7980.82	12396.4	9399.37	8464.14	7889.98	4491.57	3722.61	9735.65	15182.7	5397.27	5552.02	13741.4	13681.4	10284.5	6528.75	1974.21	5291.66
0.72235	1134.76	0.72_1134.7626m/z			1082.57	1136.81	1288.93	1051.98	763.658	937.072	858.199	737.66	883.217	696.505	913.099	1297.06	1066.45	834.435	1402.72	812.267	972.96	944.484	920.16	778.1	1104.63	1480.36	1147.02	848.565	362.658	836.547	1019.57	1621.27	790.892	844.956	1258.87	1341.72	1056.96	1503.52	886.613	815.091
0.72235	1135.05	0.72_1135.0502m/z			9848.82	13101.7	2284.05	9766.34	5402.32	7162.81	6122.05	6068.44	6122.08	5138.24	8412.5	14138.9	11816.9	7372.23	14435.4	8328.61	8368.89	8279.52	8808.38	6723.24	11147.5	8958.22	7603.71	6790.86	5156.42	6144.93	9691.72	15183.6	5173.95	6839.77	12965.2	13531.8	10060.1	8866.34	1886.48	6081.54
0.72235	1135.76	0.72_1135.7554m/z			962.984	1279.5	1453.01	1112.25	685.284	976.637	804.109	634.104	834.982	701.594	984.459	1248.21	1172.03	814.409	1394.84	789.925	899.567	863.941	981.455	914.505	1050.18	1552.13	1183.91	871.013	638.276	732.641	1048.31	1556.44	716.322	809.944	1407.73	1557.14	1023.65	1410.89	942.347	744.701
0.72235	1138.75	0.72_1138.7475m/z			1157.23	1510.7	1641.42	1273.19	834.999	1136.35	859.99	793.225	1057.25	812.016	1021.69	1573.68	1289.84	961.765	1894.07	1121.66	1044.17	1025.89	1152.06	949.521	1303.4	1568.36	1351.43	953.414	1443.5	821.368	1062.39	1928.6	814.499	845.83	1525	1750.41	1126.71	1830.66	1000.14	803.634
0.72235	1139.05	0.72_1139.0536m/z			10914.8	13338	2595.22	10199.2	6426.15	9420.42	5953.03	5930.04	6337.89	4808.9	8766.92	13596.7	10364.3	8150.97	15287.4	7304.18	8919.41	7949.34	8961.84	7316.51	12742.3	10377	8345.14	7559.98	5402.34	4185.13	9477.76	15129.9	5526.79	5910.28	12853.6	14086.1	9953.65	7769.24	2251.07	5313.74
0.72235	1139.75	0.72_1139.7531m/z			1100.86	1166.5	1547.74	1129.79	767.658	992.75	834.833	694.808	921.045	716.322	973.247	1335.53	1162.6	809.583	1490.17	863.25	945.825	914.979	979.34	861.467	1023.9	1487.09	1212.34	860.005	799.979	760.066	1052.15	1586.19	814.154	784.459	1464.12	1580.55	1048.76	1552.48	890.931	743.854
0.72235	1140.72	0.72_1140.7156m/z			10183.5	12059.2	2758.99	10066.5	5774.79	8565.69	6131.39	5722	6322.91	5660.46	8221.25	11329	9985.41	6775.77	13041.9	5627.79	8418.56	6916.21	8356.97	7696.06	10915	9334.91	7664.58	7277.88	4641.1	3629.28	8630.58	12279.2	5438.14	3892.75	12612.8	13120.5	9114	8603.13	2297.47	3615.04
0.72235	1140.76	0.72_1140.7580m/z			1078.16	1277.52	1369.66	1109.08	754.409	1034.84	845.239	811.135	867.855	720.994	989.298	1365.66	1133.47	859.275	1481.57	956.204	942.244	944.785	921.144	892.404	1163.97	1381.72	1110.15	863.273	790.292	776.032	1033.85	1548.54	799.059	879.155	1350.46	1433.82	1033.94	1514.21	866.571	762.849
0.72235	1141.05	0.72_1141.0503m/z			10523.2	13316.7	2464.33	11072.5	5921.49	8266.88	6927.43	6068.43	6389.36	5456.51	9697.2	14079.6	11710.7	7904.35	15137.9	7653.13	9715.62	8831.65	9880.78	7746.45	12439.4	10222.5	8401.35	8207.24	5683.26	5184.59	10604.9	15657.5	5659.65	6106.63	14326.9	14017.6	10911.8	8686.98	2225.31	5447.57
0.72235	1164.75	0.72_1143.7706n			13905.1	16634.6	18716.1	14263.8	10393.6	12835.3	11063.2	9635.71	11511.8	9643.44	12716.2	17947.8	14536.5	11222.9	20481	12185.9	12046.8	12121.2	12379.4	11271.6	15061.2	18888.2	15386.2	11299.6	10644.7	9890.88	12999.8	21531.8	10121.3	10427.8	17605.3	18769	13441.1	20703.4	11521.1	9990.01
0.72235	1146.09	0.72_1146.0863m/z			38.8889	52.5477	84.7729	13.6488	27.8807	5.54156	20.419		26.4742	14.047	38.2132	94.909	28.6672	33.5098	67.3604	31.9752	41.3457	18.7495	25.6025	12.0847	61.4918	60.6862	36.0788	19.6605	56.4488	0.208934	17.3822	91.3545	27.4899	26.4951	55.834	78.0233	42.5909	90.7124	22.3711	10.0466
0.72235	1146.26	0.72_1146.2592m/z			1049.02	1279.21	1164.39	1155.32	727.06	1016.17	760.39	725.382	943.512	598.962	1000.98	1512.46	1168.49	809.319	1184.28	893.648	903.699	999.941	1021.67	809.878	1101.83	1145.19	1010.54	854.44	950.434	663.287	953.083	1365.99	719.612	800.337	1076.12	1262.38	967.507	1217.18	842.44	696.141
0.72235	1147.24	0.72_1147.2403m/z			5303.27	6689.81	1368.24	4958.47	3205.87	4095.61	3256.93	3217.98	2988.15	2586.87	3710.56	6146.51	4661.54	2108.95	10029.3	2440.29	5042.74	3035.59	3468.76	3497.67	4960.11	5923.7	5211.95	4007.14	1866.65	1361.96	3526.82	7656.12	2547.99	2084.42	7330.95	8779.99	4278.83	2605.12	1104.03	1759.45
0.72235	1150.76	0.72_1150.7567m/z			1387.09	1585.37	1784.58	1401.39	958.34	1187.84	1127.91	853.815	1089.18	890.328	1247.76	1590.7	1410.76	1001.06	1822.22	893.044	1123.56	1174.59	1150.75	976.201	1427.88	1750.55	1465.68	1037.75	535.056	928.711	1273.86	1950.41	920.213	967.574	1660.4	1764.33	1288.99	1971.92	1109.53	903.096
0.72235	1152.05	0.72_1152.0466m/z			1573.39	2832.4	551.288	1723.46	778.18	1306.09	1163.43	616.367	793.677	809.793	1537.9	1840.05	2248.7	1554.75	2460.31	1059.32	1307.03	1250.08	1551.76	1278.7	1583.82	2118.06	1458.6	1148.2	1039.38	306.883	1166.38	2927.93	489.579	582.428	2396.58	2476.97	1563.94	2121.96	487.449	611.559
0.72235	1152.09	0.72_1152.0904m/z			42.7062	101.437	99.3744	45.0199	29.8965	0.0828691	16.4422	9.52796		17.4901	31.264	152.208	38.6499	29.0141	146.399	71.4124	34.5053	34.4586	43.471	29.6747	23.5481	66.6286	46.2177	36.3556	163.537	20.7161	44.9853	193.496	11.6221	30.6684	55.2444	82.0295	22.3213	106.034	28.2891	22.0225
0.72235	1153.75	0.72_1153.7460m/z			1199.29	1335.66	1692.5	1292.08	799.172	1061.5	864.325	782.118	965.05	696.839	1054.08	1613.21	1314.02	853.519	1793.99	999.613	1097.52	1024.94	1146.66	1019.79	1125.81	1702.28	1300.73	958.139	801.424	822.928	1057.57	1864.36	863.517	874.1	1460.39	1685.85	1050.22	1736.25	993.895	797.233
0.72235	1154.09	0.72_1154.0892m/z			38.0394	85.3848	76.132	42.5383	13.7941	31.2251	32.2197		20.7081	13.2534	33.9426	120.078	39.0202	46.7517	98.4403	86.0697	41.3134	28.3901	73.9337	24.6054	45.0092	73.3674	31.2211	24.6337	166.987	25.1951	25.5112	141.932	6.52344	31.405	26.3126	75.2081	49.8238	117.373	38.4247	27.4813
0.72235	1156.71	0.72_1156.7147m/z			11326.3	12797.5	2328.61	11555.2	6320.16	10244.6	6748.09	6282.03	7209.78	6341.21	9380.83	12680	9609.38	7915.59	16128	5436.6	9885.73	7835.75	9175.87	8166.29	12696	10268.8	8000.75	8771.52	3748.99	2683.21	8799.54	14456.7	6068.02	3960.64	13750.9	14790.5	9756.13	5550.5	1995.84	3473.89
0.72235	1160.09	0.72_1160.0891m/z			30.7111	76.1752	143.557	38.4293	18.352	46.0202	15.1776		22.0188	11.9628	15.7979	138.58	36.8674	19.8844	148.756	65.4778	46.2705	67.7142	91.6759	38.2744	46.0861	132.819	59.074	11.026	135.846	12.911	51.3598	150.879	25.9288	26.2698	64.6385	73.5246	60.7981	111.082	18.547	39.9523
0.72235	1161.72	0.72_1161.7181m/z			7238.96	8770.35	1444.62	7407.5	4249.4	6698.51	4771.55	4291.56	4630.97	3724.51	6136.54	9466.38	8014.7	5204.97	12729.6	6618.53	6414.68	5752.59	4227.87	5236.94	8005.57	7588.25	6568.54	5636.84	3141.07	5036.33	6219.48	10493	3798.94	6099.59	10104.5	10300.3	6706.01	6676.94	1147.48	5296.84
0.72235	1161.75	0.72_1161.7488m/z			806.841	959.609	1071.32	826.944	530.693	689.894	613.738	527.353	567.96	509.033	721.014	1035.99	807.238	632.235	1152.79	633.726	624.893	660.116	669.536	648.966	813.354	987.719	869.439	603.709	442.961	575.607	678.79	1198.02	519.496	600.746	917.505	1028.93	764.646	1134.27	655.256	496.768
0.72235	1183.38	0.72_1162.4015n			439.768	532.409	575.616	507.588	297.149	430.679	354.787	239.823	370.093	242.85	432.745	719.743	570.995	316.39	723.368	358.13	398.851	465.243	399.466	285.753	436.843	618.762	394.836	408.029	414.058	281.77	467.933	740.156	392.966	334.079	552.057	534.697	511.37	633.14	441.507	284.255
0.72235	1162.75	0.72_1162.7510m/z			1114.58	1310.94	1407.66	1129.64	837.762	1054.4	867.801	762.48	900.645	742.896	1034.92	1328.99	1121.67	891.543	1419.23	848.091	941.276	986.485	977.214	882.703	1161.4	1462.29	1097.32	947.668	668.281	783.157	1067.86	1566.17	807.674	796.328	1352.28	1422.19	1099.88	1597.71	896.937	764.239
0.72235	1163.36	0.72_1163.3590m/z			11610.4	15452.2	2858.83	11536.8	6432.88	10253.4	6450.14	6757.17	6665.69	5527.67	9839.12	14953.7	13287.6	8972.05	17045.5	8495.46	9712.33	8897.18	7722.75	8642.06	13074.8	11148.5	9814.55	8246.31	5411.89	4621.55	10501.3	17111.5	5875.08	6176.68	13339	14105	10483.3	7188.12	2278.01	5084.86
0.72235	1165.05	0.72_1165.0455m/z			10770.8	14936.1	2679.33	11224.6	6117.45	9089.83	6604.96	6036.61	6564.55	5828.76	9016.68	16200.2	14557.9	9737.74	17489.2	12127.8	8746.11	9393.33	7587.56	7915.26	12445.9	10777.7	9171.62	7625.43	7394.46	9484.85	11273	15761.7	5664.27	9685.01	12939.3	13668.7	11153.3	11288	2484.34	9536.73
0.72235	1169.04	0.72_1169.0434m/z			10540.2	13606.3	2404.87	11308.4	5832.13	7966.02	6495.64	5352.07	6784.19	5553.6	8428.07	14411	12691.7	8628.97	15031.4	8130.8	9595.64	8320.16	9556.18	7480.42	11196.9	10911.4	8075.03	7323.97	5870.13	6141.61	10455.2	15442.6	5597.88	6819.82	13214.5	14526.3	10569.1	8136.32	2169.74	6391.29
0.72235	1172.75	0.72_1172.7511m/z			997.908	1371.75	1404.16	1054.87	701.462	901.583	791.589	660.591	831.201	683.331	941.662	1512.73	1051.62	831.72	1551.11	1080.94	844.731	882.422	1019.03	856.572	1163.38	1398.24	1118.16	796.523	1404.38	665.761	865.274	1582.97	661.664	721.456	1266.87	1377.5	962.914	1431.62	831.871	725.339
0.72235	1173.75	0.72_1173.7492m/z			1188.47	1293.74	1468.32	1140.21	767.424	1032.45	828.127	738.208	901.39	790.713	1001.28	1481.83	1253.59	865.463	1558.06	860.621	1035.03	991.486	990.834	903.684	1033.31	1520.96	1302.69	880.671	913.633	828.841	1082.13	1586.67	830.173	874.798	1529.23	1508.71	1055.4	1550.13	899.447	766.389
0.72235	1174.74	0.72_1174.7435m/z			1206.05	1422.59	1580.91	1237.33	875.879	1112.82	939.101	877.407	971.853	833.225	1170.96	1446.37	1256.97	1002.79	1621.32	963.353	1000.37	970.843	1044.3	935.981	1332.83	1486.3	1282.66	977.479	768.586	835.09	1127.21	1721.45	847.8	825.063	1470.28	1670.5	1157.53	1662.08	973.079	781.482
0.72235	1196.08	0.72_1175.1040n			142.023	195.406	239.983	134.336	62.2775	31.6193	97.8708	17.5785	38.3813	46.5603	89.3838	255.899	165.11	72.6866	283.906	152.341	79.3871	146.925	118.843	66.5825	130.236	212.698	85.4428	93.449	132.308	39.4508	74.5929	322.964	83.583	56.3324	194.78	165.627	74.584	259.81	93.121	60.3889
0.72235	1176.75	0.72_1176.7520m/z			1289.85	1449.68	1641.39	1310.78	987.056	1154.77	1046.26	921.081	1010.02	870.241	1191.45	1489.29	1315.08	1012.92	1747.57	973.297	1113.29	1084.7	1120.57	1014.2	1345.51	1736.93	1338.51	1064.58	512.218	937.473	1237.75	1916.43	923.818	1009.63	1584.7	1716.49	1308.55	1867.64	1085.6	906.417
0.72235	1177.04	0.72_1177.0408m/z			11031	13577.2	2480.95	11414.2	6297.43	8608.58	7044.62	6006.67	6449.2	5886.94	9785.83	14877.8	13427.2	8569.21	16922.1	12777.7	10386	9788.91	7196.95	8087.66	13061.9	11021.8	9389.58	7988.31	6225.31	10800.5	10585.4	15594.9	6250.05	11618.6	13653.7	14795.1	11088.6	10454.1	1819.29	10457.5
0.72235	1198.08	0.72_1177.1081n			157.202	338.258	309.398	183.015	115.073	96.4486	105.623	54.4422	129.685	76.7668	148.689	413.215	195.471	88.3585	396.167	225.977	149.667	99.0438	239.018	135.492	213.057	347.835	175.186	146.749	502.922	95.345	168.525	536.408	105.297	97.8694	288.465	298.015	112.751	432.787	178.2	126.394
0.72235	1177.76	0.72_1177.7614m/z			707.608	888.993	1024.48	709.869	521.086	620.109	536.467	490.274	553.744	480.062	648.63	894.785	735.855	526.369	1063.92	580.465	614.781	615.633	666.852	567.208	763.465	971.105	820.183	563.084	367.512	520.607	672.043	1101.49	509.63	534.313	910.161	930.638	666.156	1169.35	599.632	498.671
0.72235	1179.73	0.72_1179.7274m/z			8137.11	10113.9	1939.55	8097.16	4750.3	7268.76	4871.1	5106.39	4869.8	4114.05	7067.17	9668.47	8666.64	5545.72	12350.6	5262.59	6556.45	6086.74	4986.81	6124.63	9555.52	9543.27	8832.25	5702.94	3264.19	3430.68	6746.42	11330.3	4539.27	4799.1	10485.1	11551.1	7509.15	5377.99	1518.27	3793.74
0.72235	1179.75	0.72_1179.7496m/z			820.284	951.717	1099.97	826.339	575.922	685.845	653.745	515.939	645.851	535.656	698.216	1106.12	819.629	640.186	1190.86	690.451	638.357	739.851	721.472	594.296	841.367	1073.63	876.056	643.305	493.766	571.508	728.198	1346.37	564.654	603.081	993.938	1063	748.234	1246.33	667.664	563.154
0.72235	1180.74	0.72_1180.7410m/z			1132.16	1633.79	1538.44	1139.22	762.725	951.436	855.662	732.914	792.952	765.12	989.765	1636.81	1105.82	898.027	1752.98	1130.76	895.255	935.379	1062.29	898.179	1252.71	1461.53	1191.15	847.107	1843.48	694.899	995.952	1725.65	768.314	759.017	1287.3	1434.4	936.541	1691.91	831.162	715.566
0.72235	1181.74	0.72_1181.7445m/z			738.353	990.153	1097.89	773.977	496.193	631.89	547.405	515.193	620.027	518.603	682.753	1034.46	779.265	610.445	991.002	727.383	602.887	678.286	722.744	576.814	840.441	984.102	862.313	590.55	862.379	434.14	638.536	1127.39	498.114	503.955	966.736	1039.68	699.224	1121.73	622.855	510.705
0.72235	1182.77	0.72_1182.7664m/z			998.156	1207.73	1499.28	968.203	723.19	835.328	824.57	659.15	814.935	633.377	886.931	1388.62	1010.16	834.059	1529.22	1012.76	856.566	908.056	870.12	777.081	1045.36	1416.36	1145	830.118	1193.97	667.598	917.825	1712.48	669.45	786.763	1299.9	1415.88	969.503	1629.68	826.548	721.277
0.72235	1184.73	0.72_1184.7297m/z			1085.18	1226.85	1468.81	1148.02	798.21	1041.41	888.293	785.029	916.65	755.788	1023.54	1292.91	1173.14	893.385	1434.55	787.943	925.574	959.683	904.249	855.102	1198.16	1414.5	1203.64	888.579	353.079	766.218	1007.98	1521.32	790.204	798.758	1429.49	1496.48	1045.39	1598.92	932.674	799.461
0.72235	1185.04	0.72_1185.0374m/z			11587.1	13835.7	2572.56	10989.3	6429.76	7693.97	7388.79	5965.63	6345.98	5650.61	8237.34	14992.5	11571.4	8122.51	16760	7967.63	10303.8	8240.37	9899.07	7800.51	11685.7	11495.9	9264.93	7771.91	5234.44	5240.51	9424.93	15982.3	5927.05	6517.82	13721.3	14498.6	9624.09	7947.58	2095.91	5130.81
0.72235	1185.74	0.72_1185.7365m/z			10798.2	13063.2	14803.2	11438.4	8093.65	10134.2	8645.67	7745.74	8995.71	7602.31	10131.6	13584.7	11568.9	8940.02	15269.1	9245.05	9362.28	9466.17	9633.19	8904.65	11858.1	14617.8	12058	8868.11	6919.33	7858.81	10330.1	15991.7	7904.97	8247.74	14062.9	14958.8	10404.8	16000.7	9110.83	7891.03
0.72235	1186.08	0.72_1186.0810m/z			109.275	137.982	184.755	82.7781	74.8298	33.2082	43.5511	1.28958	49.5991	35.0676	49.9669	108.997	42.4828	81.7611	175.85	98.1745	48.138	86.5374	94.5399	75.5474	101.787	174.152	58.1532	53.8411	180.003	46.8299	85.1911	218.075	42.7817	47.4322	65.8338	106.752	98.9268	174.211	64.7639	33.0102
0.72235	1187.04	0.72_1187.0383m/z			10302.5	12814.7	2216.77	10163	6477.93	8953.9	6404.91	6147.3	6308.84	5444.53	8465.77	13274.3	13481.5	7750.46	16110.8	10071.7	8725.01	8773.71	9287.39	7792.28	12217.2	10065.5	8409.96	8011.53	6097.43	8196.9	10778.4	14422.6	5335.14	9263	12697.9	13202.6	10644.1	8011.03	1931.74	7858.68
0.72235	1188.08	0.72_1188.0843m/z			105.463	130.289	134.114	90.7598	46.0931	45.5224	27.6392	21.9888	52.2219	25.0912	44.7821	179.782	61.5595	49.4935	178.439	111.364	63.0361	98.7272	24.891	48.1583	85.3615	159.144	84.0755	29.7559	192.465	27.3955	44.1833	242.729	32.7445	35.4413	77.825	136.152	37.2327	182.614	51.6042	36.1692
0.72235	1188.24	0.72_1188.2414m/z			1065.24	1406.78	1219.43	1115.67	704.536	745.489	762.725	563.244	827.704	734.444	1063.26	1642.77	1066.42	714.61	1390.67	895.152	938.986	935.392	966.563	648.895	1042.16	1144.37	1024.66	735.542	1096.09	554.535	936.829	1382.26	609.215	734.233	1136.38	1231.91	866.424	1200.89	789.985	605.705
0.72235	1191.04	0.72_1191.0384m/z			11075.5	14374.2	2925.57	11857	6524.98	10985.3	7429.17	6670.81	6591.79	6109.18	9270.96	14860.6	12076.3	8326.86	17219.6	8288.73	10301.7	9521.18	10833.9	8486.88	13557.5	12178.9	9481.31	8883.34	6108.49	5627.12	10525.6	17021.3	5173.88	6711.66	14326.5	14215.7	11100.1	10943.3	2325.57	5962.28
0.72235	1192.09	0.72_1192.0864m/z			125.334	155.301	141.08	75.8008	65.3856	76.9935	83.1503	30.9329	34.7502	52.2406	30.3751	215.892	90.4228	54.7623	193.151	88.7101	53.7413	71.9832	112.876	70.2699	95.057	171.392	122.87	69.2384	95.9718	56.935	101.453	231.88	60.0898	56.7989	139.013	146.863	78.2435	179.932	81.9257	38.7634
0.72235	1193.24	0.72_1193.2362m/z			386.849	578.408	524.798	437.581	315.01	363.907	281.679	257.675	371.261	173.73	374.574	493.048	559.737	292.52	425.652	195.518	271.837	320.625	287.35	355.344	486.909	477.914	418.602	327.745	160.314	212.542	338.63	473.027	268.365	205.708	493.541	508.076	380.928	532.329	361.172	241.278
0.72235	1195.39	0.72_1195.3915m/z			287.262	317.018	388.34	309.584	195.32	218.066	186.316	150.847	190.247	172.753	314.825	317.481	295.675	231.693	447.785	186.323	249.322	260.368	214.384	160.929	286.842	453.995	306.836	138.918	34.6874	167.603	258.378	462.095	166.821	232.307	348.657	384.069	319.242	360.972	226.343	101.228
0.72235	1196.23	0.72_1196.2287m/z			682.18	1084.1	895.232	759.47	430.787	613.867	509.974	408.234	446.54	375.04	568.3	1076.84	696.425	424.236	872.671	750.56	450.892	487.367	593.053	495.586	844.752	811.529	681.434	422.095	876.149	355.26	541.748	859.02	413.003	357.9	742.544	829.677	515.641	806.502	454.484	396.171
0.72235	1198.7	0.72_1198.7025m/z			7761.68	9153.15	1900.72	7936.48	4522.74	6935.05	5051.9	5215.36	4679.86	4399.69	6614.28	8809.18	8114.93	5389.29	10298.5	4879.59	6476.63	5584.31	6893.91	6034.4	8851.57	6093.46	5789.41	5591.43	3051.47	3152.28	6337.77	9479.31	4754.93	3759.51	9214.62	10027.3	6732.61	6095.79	1469.84	3321.16
0.72235	1198.76	0.72_1198.7563m/z			1381.09	1733.5	2089.46	1391.36	975.059	1175.47	1067.49	920.325	1076.15	922.594	1213.54	1881.34	1434.63	1075.87	2206.46	1368.15	1170.68	1192.84	1257.89	1114.77	1415.38	2039.59	1662.74	1056.73	1845.01	933.101	1240.72	2293.07	980.64	999.316	1872.27	1960.27	1265.16	2286	1153.54	966.966
0.72235	1200.74	0.72_1200.7368m/z			1142.63	1452.41	1618.26	1243.22	781.549	1068.76	897.482	794.908	919.971	840.121	1112.17	1512.57	1202.36	962.793	1674.52	975.044	959.192	1043.82	1061.46	983.824	1252.61	1592.59	1326.22	977.649	696.776	754.811	1013.89	1715.35	772.248	866.618	1529	1561.82	976.411	1658.46	1000.84	759.05
0.72235	1202.74	0.72_1202.7377m/z			1098.79	1236.22	1405.23	1139.65	780.39	988.631	871.366	723.412	980.917	730.678	988.722	1390.36	1151.75	857.723	1604.25	908.651	986.456	1011.38	906.462	778.285	1180.33	1541.62	1213.62	905.441	408.681	838.407	1058.79	1606.04	771.004	895.074	1399.39	1520.1	1086	1656.76	943.279	801.697
0.72235	1203.08	0.72_1203.0752m/z			827.668	1077.09	1171.08	868.796	612.762	649.282	686.352	564.373	593.064	493.537	744.29	1267.25	903.337	636.75	1257.19	831.06	732.7	763.574	826.329	682.284	914.984	1079.09	904.347	637.43	830.945	533.238	774.991	1320.17	577.589	571.43	1023.66	1062.54	722.473	1244.95	643.101	557.005
0.72235	145.096	0.72_145.0964m/z			60.6834	59.3273	88.5442	82.7837	28.7812	107.67	65.847	84.014	67.5478	48.5634	67.4083	64.6052	69.8549	81.7125	97.1498	63.1416	57.8893	72.8833	57.9208	66.2654	88.5438	75.2244	86.7888	45.4478	30.8094	62.8801	80.119	77.5291	62.2289	70.4794	68.5297	70.6093	69.365	87.022	69.7714	65.084
0.72235	758.807	0.72_1493.6180n			22879.5	23026.5	7015.25	22692.9	14875.9	23748.1	15127.3	15049.7	16539.5	13532.4	20545.7	23781.1	17578.2	14038.4	25741.1	11053.7	21054.9	15655.9	18722.9	17296.3	23594.9	26477.3	21728.1	17824.9	7772.9	6723.52	18629.6	28757.5	15292.9	7540.82	29805.4	30665.8	19761.5	13586.4	4981.14	7448.83
0.72235	806.808	0.72_1589.6194n			28000	30853.1	6095.23	28870.2	17950.6	25586.7	19273	17175.9	20154.5	15404.9	23247.6	33077.2	25797	20143.2	42602.6	17530.9	25777.5	22070.7	24666.8	19646.5	30148.8	34669.8	28517.8	21579	10477.6	11225.4	25635.5	39226.1	16845.2	14147	34659.1	35903	26826.7	16990.9	4901.73	13035.3
0.72235	818.779	0.72_1591.5797n			29163.1	38765.6	10802.4	29155.7	18908.9	28144.3	19693	20377	19415.5	18138.6	27039.9	32514.1	34572.3	22803	42573.2	20509.9	24296.5	20824.7	25667.8	24986.9	34219.4	31572.1	29795.7	21290.2	16736.1	15008.6	24818.2	35881.2	17021.1	14445.3	36496.6	38935.8	26553.9	31107	9277.22	13999.3
0.72235	819.773	0.72_1593.5681n			11930.7	13836.2	3065.67	12680.8	7788.99	13631.1	7690.93	9211.62	8803.6	7656.07	12199.5	12130.8	11417	8281.23	18456.9	5856.03	10978.7	8071.32	10088.7	10111.2	13722.5	11414.3	10641.9	9418.2	4452.65	3744.59	9003.07	13328.3	8005.91	4174.82	16358.9	17205.4	9962.98	7997.98	2453.21	3680.18
0.72235	832.809	0.72_1619.6405n			37794.5	38291.4	9364.82	37387.3	23612.1	33517.4	26146.2	21117.1	26644	20149.9	29755	44066	32126.5	24867.1	49071.7	21796.1	35148.6	28081.5	30884.1	24842.6	37579.7	50890	39860.7	27620.1	14519.4	14641.3	33653.8	53448.2	22323.4	17948.7	45949.3	46755.2	35994.4	26218.5	7408.19	16688.2
0.72235	826.794	0.72_1629.5906n			24402.6	24593.9	6995.28	24530	15851	23988.4	15973.9	15511.3	17707.8	14129.5	21315.1	24766.8	19742.8	15509.4	27446.3	12300.6	22460.8	16358.2	20460.3	18235.4	25517.2	25625.4	20736.4	18893.1	8887.59	8161.23	19508.2	29785.7	15508.7	8923.68	31718.5	32049.7	21291.1	16003.8	5150.75	8438.84
0.72235	834.773	0.72_1645.5485n			17705.6	20815	4602.38	18560.9	11508.2	18047.3	11537	12477.7	12614.8	11117.4	16570.3	18252.3	17645.1	12283	23462.4	10126.6	15520.6	12255.7	14819.1	14390.7	20110.8	16452.2	14755.3	13524.5	7569.18	6893.94	14394.2	20442.3	10931.3	7158.4	22477	24441.3	15946.9	14508.7	4029.07	6502.32
0.72235	895.773	0.72_1745.5673n			15320.2	15377.5	2953.71	16071.7	9690.39	15598.3	9651.45	10180.4	10912.3	8951.68	13516.3	15243.6	12145.3	9524.79	21886.5	6849	14119.8	9956.81	12385.9	11619.3	16368.3	13793.2	12347.8	11570.9	4145.36	3941.55	11817	17280.8	9889.5	4978.38	19542.3	20491.9	12837.1	7342.25	2214.49	4511.1
0.72235	896.778	0.72_1747.5773n			31259.3	37726.4	8499.88	30880	18633.9	27561.6	21080.3	18037	19884.4	16278.4	24656.1	41036.7	36315.4	25075	48783	27836.9	26486.1	26550.3	26784.3	22401.6	33813.5	35899.3	30175.1	22327.4	17075.2	20561.9	30127.7	44775.2	17103	23356.8	36058.9	38023.1	31329.6	32621.9	7319.41	21866.1
0.72235	888.772	0.72_1753.5477n			19232.6	24226.6	5877.6	19811.1	12012	19942.3	12667.8	13356.3	13092.3	11666.6	16888.6	25505.8	24550.1	16134.1	29495.1	21140.2	16990.2	17738.9	17748.9	15329.4	22221	18049.8	15965.3	14722.6	11816.2	17017.6	19053.6	26790.9	11803.4	19263.6	25473.2	25903.8	20072.5	25107.8	4848.14	17401.9
0.72235	901.781	0.72_1757.5842n			19423.2	22134.2	5285.28	19166.6	11898.2	18199.1	12039.1	12176.3	12627.7	10331.3	15988.4	21591.1	17387.4	12975.3	27259.9	9772.13	16419.4	13629.4	16069.6	14186.6	21232.8	22476.2	19892.2	13582.2	7810.34	6223.04	15521.1	23539.4	11137.9	8026.22	23633.7	24680.4	17062.3	12055.5	4417.14	7071.71
0.72235	902.76	0.72_1759.5415n			18420.8	21104.5	4345.61	18901.3	11195	17789.3	11717.2	12012.7	12531.7	10776	16311.4	19031.4	17411.8	12661.2	25684	9185.59	15692.4	12658.9	15458.8	14601.6	20295.7	15453.2	14305.5	13895.2	6744.75	5558.22	15216.1	21558.9	11668.3	7024.06	23684.9	24701.1	15974	12631.1	3638.17	6001.54
0.72235	177.061	0.72_177.0613m/z			926.777	766.614	168.792	848.967	341.362	815.83	779.861	572.658	782.746	484.194	644.291	864.698	793.907	836.773	1062.18	1196.13	566.416	1096.44	559.223	587.553	793.263	1039.2	1029.82	703.952	455.174	537.141	1102.87	1072.91	556.85	766.621	939.841	994.54	941.916	370.741	132.058	770.726
0.72235	898.768	0.72_1773.5388n			15609.1	18538.3	4218.87	16261	9834.73	15271.6	10418.4	11023.6	10671.6	9061.74	14290.9	17507.9	14283.8	10719.8	24094	8230.58	13846.1	11062.6	13150.6	12243.9	17569.2	15979	15097.1	12008.5	5632.46	4739.44	13232.4	19751.8	9502.09	5976.73	20368.9	20724.1	13681.1	9266.98	3353.97	5535.4
0.72235	916.778	0.72_1809.5598n			36526.3	42994.5	11998	36445.7	22129.2	33105.5	23539.4	22674.8	22787.6	20510.6	30506.8	42408.9	34644.4	26181.9	45882.6	22438.3	30759.1	26975.4	31070.4	27697.2	41113.6	42744.2	36628.8	26561.1	18503.4	15259.9	30996.3	46480.6	20653.6	17628.9	45149.7	46037.1	33427.3	30465.3	9854.02	15810.6
0.72235	940.771	0.72_1835.5628n			27360.2	31593.1	6639.52	29085.5	17130.1	27040.9	17863	17544.9	19221.4	16607.9	24056	32155	25962.2	18691.9	43433.9	18686.5	24657.4	19781	22675.2	20117.7	30261.3	26729.3	22939.4	20342.3	11531.6	13285.3	22852.7	36003.8	17672.9	15887.2	35215.5	36806.3	23679.8	23170.1	5357.61	14017.6
0.72235	932.76	0.72_1841.5233n			25273.3	30670.7	8557.46	25349.2	15375	23799.2	16326.8	17174.8	16305.6	15147.2	22932.8	27340.3	22788	17012.7	36068.8	13121.1	21121.3	16851	20674.1	21421.2	29517.2	26123.3	23757.9	17982.7	12413.1	7994.84	19396.6	30297.3	15878.5	9144.65	31527.1	34243.6	20737.1	19737.3	7154.09	8535.38
0.72235	944.743	0.72_1865.4901n			21687.4	26471.5	5815.48	23500.5	13355.5	22284.8	13539.5	16358.7	14636	13723.8	21044.3	22955.3	20285.2	14833.1	32081.5	11329.6	18906.8	14436.6	19426.6	18557.6	25720.3	19110.2	17808.5	16938.2	8653.58	6756.36	17460.9	24229	13676.9	7715.71	29800.2	31522.4	18146	15305.5	4649.83	6995.41
0.72235	963.753	0.72_1881.5275n			15064	16674.2	3187.09	15861.5	9480.5	15763.5	9576.29	10310.4	10616.1	9411.26	13851.3	15436.7	12654.1	9754.07	21808.6	7227.75	14020.8	9899.6	12431	11926.7	17302.6	13633.1	12411.1	11545.2	4343.56	4198.35	12005.4	18028.2	9768.31	5601.44	20657.1	20548.5	13500.1	7858.09	2272.86	4936.78
0.72235	964.768	0.72_1883.5572n			31625	39722.7	8670.25	31752.3	19303.7	29134.3	21583.8	18867.3	20588.2	16985.7	25433.5	43539.3	37254.8	25715.6	49876.6	27993.2	27906.7	28018.4	28807.5	22461.4	35612.2	37644.2	31415.6	22529.2	17180.2	21622.8	31924.9	46048.3	17640.9	24300.2	38335.8	40006.4	33077.3	32357.6	7191.9	22625.3
0.72235	956.76	0.72_1911.5063n			33918.3	40942.7	9362.46	34214.2	20799.8	33205.8	21266	22621.1	21560.7	20322	29999.1	39218.7	38438.2	25501.1	42598.5	26694.9	28395.1	26526	26252.2	27307.5	39234.1	28880	25014.2	25197	15440.2	20676.2	31483.8	42951.9	20423	23702.8	43018.6	46026.2	31612.8	32113.8	7105.2	20707.2
0.72235	980.75	0.72_1915.5218n			28986.9	36336.6	8639.06	28849.4	16942.9	25448.2	17946.9	17444.1	18754.6	15908.3	23737	35804.9	31893.7	22128.9	45864.4	20711.2	24450.9	22083.9	21813.6	21411.9	32624.3	29901.2	26884.9	20521.5	14665.3	14421.7	24947.8	37234.7	14886.5	15817.7	34396.7	36451.1	26826.3	27936.7	7225.95	14648.7
0.72235	970.749	0.72_1917.5011n			27023.8	30825.9	6749.17	27525.2	15812.4	24401.2	16967.8	16624.7	17687.8	15382.2	22450.4	28357.8	26235.4	17772.3	37670	15423.7	22561.6	17684.5	20557.9	20038.6	29763.3	23326.1	20294.8	19826.1	10691.8	9833.02	20625.5	31651.7	15569.6	10496.6	33921.2	35215.1	23203.7	22066.3	5625.62	9800.71
0.72235	975.77	0.72_1949.5257n			21592	26522.5	5785.86	21881.1	12694.4	21574.1	13239	14539.2	15184.7	12890.3	19533.7	24959.8	20336.6	14786.5	35910.6	13275.3	18950.9	15454.1	17049.4	16087.4	25312.1	24023.9	22180.4	15972.9	8482.36	8655.95	16747.4	27333.6	12994	10587.4	28774.8	28645.6	19136.4	17097.5	4291.12	9356.1
0.72235	1010.77	0.72_1997.5340n			21728.5	23627.4	4953.29	21436.9	12229.3	17654	14483.7	12064.9	13953	10913.4	17052	25761	19557.5	14223.2	30674	12684	18537.2	17084.2	18418.7	15249.5	22641	23331.8	18937.5	15393.9	8500.62	8022.11	19325	31529.8	12343	10972.4	25060.3	26121.9	21452.3	14084.4	3974.6	9507.74
0.72235	1012.73	0.72_2001.4693n			23485.8	29401.1	6233.68	24299.9	14012.5	23055	14768.7	16153.6	15238.7	14622	22322.7	25443.4	23278.7	16428.2	33917.6	13636.4	20262.2	16122.5	20066.4	19082.7	28777.1	21789.9	19144.6	16994.8	9030.26	8860.05	18151.5	27184.9	13967.5	9758.39	30922.1	32426.2	19935.8	17946.1	5115.88	8860.97
0.72235	1028.74	0.72_2011.4938n			14260.3	14874	2849.94	14532.7	8432.39	13298.8	8702	9064.25	9563.17	7775.49	11966.6	15294	12543.8	9313.91	23086.8	8151.3	11761.4	10102.5	10873.4	10674	14831.9	12642.1	11377.1	10678.2	4323.36	5428.21	11433.1	17829.1	7989.04	7117.3	17723.9	18881.9	11983.4	8679.75	2132.82	6385.1
0.72235	1030.75	0.72_2015.5226n			26343.3	30183.2	5951.32	26699.1	16221.1	21942.7	17519.5	15388.2	17733.4	14165	21583.3	28240	23597.1	18026.5	30429.9	12839.3	22878.1	19822	22745	18857	29015.1	21439.3	18929.9	19401.4	8458.15	7695.25	24343	35578.2	14122.6	11105.6	32194.3	34027.5	25323.2	16584.2	4597.94	9146.77
0.72235	1064.73	0.72_2127.4468n			22897.2	28092	5208.16	23781.6	13636.9	19665.8	15071.1	13506.1	15051.4	12306.2	19014.8	28559.4	23450.6	17410.4	31856.5	15108	19789.2	17849.4	21077.4	16681.9	26975.4	20956.7	18440	16411.8	9187.03	10105.2	20701.9	32339.8	12922.4	11588.1	28100.9	28363.2	21789.2	16524.3	4358.77	10294.3
0.72235	1088.73	0.72_2131.4832n			17001.2	17743.6	3420.95	17794.2	9940.76	17151.7	10406.5	10614.5	10948.1	9820.48	14770.9	17194.3	13104.4	10493.3	25710.7	7268.29	14980.8	11172.7	13384.1	12819.5	18996.6	14807.7	13461.3	12129.5	4526.13	4132.7	12734.1	20133.1	9990.24	6112.82	21650.8	24243.1	13464.3	8492.57	2521.02	5219.83
0.72235	1098.73	0.72_2151.4892n			28454.9	33252.6	6158.17	28937.3	17735.3	23702.5	18589.6	15879.9	19153.9	15740.6	23052.9	33601.5	28872.3	19483.8	36905.8	19834.6	24941.8	22282.3	19499.8	20348.3	31221	26205.9	21795.3	20842.2	11632.9	14095.7	26005.2	40143.2	15859.2	18539.7	35880.3	36301.8	27871.5	23311.2	5453.43	15230.3
0.72235	1100.73	0.72_2155.4802n			21414.8	29362.7	5521.15	22407	13323	19545.5	14518.3	12991.2	14211.2	11418.7	18361	31811	28623.2	18084.2	35377.1	22720.4	19157.9	20186.9	17293.3	16474.5	24995.6	23932.4	20502	15453.6	13042	16802.5	22107.7	32813.2	12051.4	19734.1	27397.9	26636.8	22711.4	25589.6	5166.01	17697.7
0.72235	1102.72	0.72_2159.4639n			18831.3	23267.6	4628.9	17926.5	11166.8	16780.6	11619.6	12279.9	11670.2	10744.5	16051	20818.3	19214.2	13341.9	24794	11053.9	15452.1	12223.2	13630	15788.1	21928.6	16629.4	15161.6	13286.4	7606.52	7704.49	14450.5	21427.5	9725.27	8361.98	23195.3	25129	15563.5	13693.6	3792.45	7433.52
0.72235	1118.73	0.72_2191.4753n			17138.9	20395.1	4339.52	17753.3	10724	16133.3	12017.5	11085	11677.1	10168.5	14800.3	21893.9	18986	12767.3	28206.4	15720.5	16065.1	14462.1	14936.9	13208.2	19927.4	15746.1	14679.7	13408.9	8571.9	12151	16952.3	25079.7	10340.3	15396.5	23011.2	23354.2	16956.7	17389.1	3503.99	12823.7
0.72235	220.934	0.72_220.9342m/z			9471.63	8558.66	4892.33	9658.91	6526.21	9523.65	6797.08	6695.16	7314.1	5991.82	8226.52	9864.86	6169.48	6143.1	7850.76	4667.76	9114.22	6846.32	8325.11	7420.29	9821.88	11113.3	9273.97	7785.93	5079.12	3294.29	7629.08	11494.6	6894.69	3698.59	11521.3	11766.1	8132.51	5812.05	3487.82	3474.69
0.72235	1186.71	0.72_2327.4492n			18514.2	22983.3	4413.18	19259.1	10826.6	16715.7	11817.5	11062.1	12286.1	10218.3	16285.3	23060.8	20010.6	12844.1	28075.1	16101.6	16064.3	14695.1	13830.3	13416.9	20656.1	15792.6	14747	13807	9176.66	12671.9	17677.6	26267.6	10872.8	14994.5	23097.8	24302.3	17894	17925	3622.95	13023.8
0.72235	236.909	0.72_236.9093m/z			1312.66	1144.66	679.19	1280.57	878.572	1336.59	855.259	1029.83	916.889	905.618	1256.95	1065.28	763.886	733.853	1176.66	477.365	1117.35	782.473	1178.35	1230.16	1493.47	1305.49	1367.84	994.248	553.012	254.044	738.294	1072.86	988.407	321.042	1468.03	1667.08	931.85	448.16	510.687	271.17
0.72235	272.944	0.72_272.9439m/z			7404.06	5910.95	2102.86	7625.22	4979.04	7059.49	4950.3	4222.88	5908.94	4486.5	6075.29	7472.52	4231.34	3710.94	16558.5	2931.94	7507.37	4393.36	5708.71	4701.98	6925.42	9536.08	8815.2	5802.9	2261.11	1542.14	4413.74	7689.04	5311.64	1995.3	8933.51	8957.64	4988.51	1127.57	1576.92	1807.99
0.72235	288.922	0.72_288.9218m/z			36522	33178.5	19862	37384.4	24560.7	36716.4	25395.1	23478.6	28407.9	22073	31067.3	38469.2	21610.5	21892.3	33760.9	15070.8	35559.9	24657.4	31087.4	27331.7	37980.8	48663.1	38757.8	29793.4	18441.1	10945.7	27696.2	46171	25887.6	12411	47132	46798.1	31104.4	24422.1	14115.2	11456.9
0.72235	304.896	0.72_304.8962m/z			16812.7	16907	9355.55	16719.2	10928.8	18484.2	10725.8	13201	10907.4	11710.8	16162.1	15388.8	10247.3	9774.04	12981.4	6039.28	14205.5	9435.17	14338.5	15212.9	19143	18986.9	17439.8	13209.4	8291.78	3934.92	10756.9	17361	11675.6	4049.88	21675	22937.6	12553.6	10859.8	6801.8	3844.07
0.72235	306.894	0.72_306.8941m/z			1517.57	1620.31	741.618	1737.85	1019.17	1843.51	1169.6	1313.33	1084.63	1178.91	1622.53	1541.77	878.519	897.173	1527.13	448.31	1424.26	784.47	1329.48	1526.9	1808.16	1894.18	1745.82	1295.26	676.817	334.251	978.775	1743.84	1100.76	274.43	2126.4	2358.35	1078.2	389.463	555.211	342.246
0.72235	316.947	0.72_316.9469m/z			8583.76	11620.1	11699.2	8223.01	6127.63	5380.39	7650.59	5312.31	6254.1	5549.57	6826.99	13674.2	8021.5	7750.54	14000.3	11130.1	7193.32	8609.87	9053.9	7070.63	9289.35	11041.4	8791.54	6776.78	14805.1	5678.78	6703.77	15264	5259.34	6602.78	8496.63	8908.76	7155.81	13412.8	7412.57	6421.02
0.72235	320.87	0.72_320.8697m/z			5298.12	5907.04	2953.65	5339.31	3443.15	6272.36	3158.09	4861.71	3110.21	4184.62	5797.04	4380.01	3198.29	3021.96	3922.85	1693.97	4062.47	2593.44	4622.06	5730.01	6572.28	5097.5	5357.43	4175.73	2410.97	1018.22	3126.58	4475.48	3547.29	1047.8	7073.1	8084.57	3565.94	2336.51	2356.27	1021.01
0.72235	321.034	0.72_321.0341m/z			366.138	334.034	136.266	559.8	115.822	768.163	317.646	435.734	398.465	197.198	380.16	396.808	324.385	386.172	316.444	302.243	389.38	424.656	298.414	373.597	669.37	449.527	484.267	248.017	384.059	255.025	427.977	420.914	361.593	280.291	445.573	425.458	460.613	376.622	132.966	257.268
0.72235	340.925	0.72_340.9249m/z			5149.66	5645.77	1882.46	4937.53	3190.17	3992.9	3422.39	2736.03	3372.23	2880.72	3960.22	5931	4266.86	3119.23	9708.89	3004.4	4577.99	3358.39	4081.27	3607.53	5060.73	5982.65	5333.14	3727.06	2473.17	2035.25	3745.29	6462.17	3215.95	2177.29	6026.29	6299.81	3896.97	3413.47	1405.9	2131.8
0.72235	349.059	0.72_349.0588m/z			57.4162	60.6977	82.0136	87.5336	19.9984	91.4152	58.7217	78.594	63.8828	40.6936	54.1337	91.9969	62.741	89.4534	117.586	101.494	62.0633	96.0464	59.362	65.7346	94.6858	77.9006	87.782	38.2129	99.1467	51.0171	64.6226	98.8607	50.3713	66.1225	58.9903	69.26	69.1073	109.02	69.9489	59.7536
0.72235	356.907	0.72_356.9071m/z			8528.35	8300.22	3700.45	8846.36	5461.87	8339.43	5698.88	5227.72	6123.66	4916.9	7101.13	8953.95	5998.08	5152.33	10990.9	4115.5	7981.06	5633.08	7079.82	5886.33	8913.9	11652.2	9601.24	6637.05	3824.31	2693.72	6607.79	10817.5	5580.26	3186.95	10984.4	11180.7	7271.15	4968.89	2509.37	2996.48
0.72235	372.886	0.72_372.8856m/z			6809.57	7260.38	3162.55	6894.39	4242.25	7023.45	4505.62	4698.16	4449.84	4337.11	6200.19	6933.99	5277.55	4309.8	8169.26	3641.29	5789.67	4373.91	5532.02	5385.81	7628.78	7847.72	7330.4	5095.54	3865.81	2300.85	5258.15	7489.84	4603.4	2687.56	8508.67	8663.84	5641.4	4615.68	2326.92	2528.02
0.72235	384.935	0.72_384.9345m/z			5634.94	7747.48	7837.64	5408.19	3837.13	3329.51	4943.41	3216.92	3988.01	3417.43	4272.73	9612.14	5099.85	4957.34	9851.53	7565.31	4758.02	5728.9	5950.94	4344.33	6006.04	7644.37	5838.83	4375.85	10426.5	3587.92	4364.75	10823.8	3277.22	4386.09	5561.17	5921.11	4625.87	9386.11	4663.79	4152.97
0.72235	389.022	0.72_389.0215m/z			1081.53	986.263	303.296	1457.84	368.018	2025.85	858.835	1192	1228.31	617.877	1074.23	1085.16	788.234	1019.31	927.041	747.614	1098.6	1102.35	930.447	999.756	1549.27	1376.27	1470.14	671.693	909.488	700.996	1139.77	1273.88	945.426	826.341	1277.17	1180.82	1164.86	1824.82	291.801	683.685
0.72235	400.908	0.72_400.9082m/z			1310.56	2183.2	2052.94	1204.11	858.221	851.178	1065.72	964.99	772.326	969.646	1171.58	1992.59	1341.26	1213.93	2017.07	1640.91	922.448	1124.71	1441.25	1337.22	1530.06	1483.73	1323.33	977.779	2598.37	667.228	833.051	2020.2	727.11	733.746	1296.52	1488.97	925.387	1966.48	1198.92	721.181
0.72235	408.919	0.72_408.9185m/z			5232.46	3624.45	160.376	5211.88	3659.3	4419.14	3535.43	2422.86	4290.45	2959.54	4055.1	5642.56	1732.38	1950.43	13952.9	1127.45	5531.61	2508.58	3822.05	2667.17	4372.1	8173.69	6959.4	4199.05	192.33	306.708	2347.99	6178.81	3832.71	597.133	7010.4	6542.99	2839.51	220.385	127.15	541.596
0.72235	417.046	0.72_417.0465m/z			67.875	67.982	82.4479	82.3819	20.4969	77.7875	63.4587	75.172	68.2682	35.5147	55.3527	92.3315	54.7755	79.3926	121.997	88.9584	55.9701	84.0863	56.1257	64.7609	105.306	81.017	79.3596	40.5151	84.6881	57.5332	69.7729	101.601	50.5158	71.9415	56.1391	65.3872	66.4878	105.851	64.5633	67.6973
0.72235	424.895	0.72_424.8953m/z			30632.1	27675.8	10853.1	30275.3	20871.3	27619.1	21110	17360.8	22489.4	17774.9	24832	30924	18713.1	16536.4	59302.6	13079.8	28252.7	19494.3	23707.7	20225.5	28976.4	39876.5	33670.5	23322.4	11550.7	8526.21	22299.8	37284.5	19894.2	10373.2	37258.5	38381.7	24778.4	16150.5	7711.55	9428.12
0.72235	440.87	0.72_440.8704m/z			12611.4	13168.9	6263.61	13076.5	8093.54	12891.9	8098.38	8924.67	8017.27	8221.44	11638.7	12463.4	8429.02	7551.75	12953.3	5239.72	10710.9	7620.2	10926.3	10880.9	14259.1	14783.4	12743.4	9712.81	6299.29	3416.91	8647.35	14011.7	8163.99	3587.09	15919.6	17031.2	9821.58	8655.55	4549.96	3480.29
0.72235	452.922	0.72_452.9224m/z			4911.3	6797.7	6718.15	4621.44	3273.02	2754.34	4243.62	2602.39	3434.23	2806.13	3547.99	8651.58	4360.91	4205.04	8945.07	6754.44	4100.65	5030.13	5168.83	3591.39	5120.37	6771.04	5024.87	3706.03	9666.89	3145.78	3770.52	9909.99	2713.98	3805.29	4743.45	4975.72	4057.18	8362.78	4010.58	3632.13
0.72235	456.845	0.72_456.8447m/z			2507.46	2875.94	868.19	2418.28	1603.61	2858.84	1460.48	2317.02	1371.69	1893.55	2778.46	1947.86	1322.85	1266.19	1859.53	625.794	1818.98	1160.08	2208.97	2735.33	3080.83	3006.39	3002.6	1879.32	1154.63	440.464	1305.87	1943.18	1670.05	402.465	3223.39	3716.6	1596.16	669.681	815.133	397.212
0.72235	462.88	0.72_462.8803m/z			706.922	881.849	1052.74	722.998	523.474	740.214	488.51	645.611	496.838	582.399	797.615	714.736	852.025	600.416	758.632	501.64	527.51	526.383	644.118	794.039	844.238	787.45	754.504	589.274	359.781	405.271	571.925	834.567	523.693	403.589	917.201	1000.61	641.966	950.362	695.802	411.19
0.72235	463.026	0.72_463.0263m/z			327.281	329.262		327.007	81.4015	322.478	339.014	241.821	267.014	108.509	169.346	476.321	548.281	562.883	687.71	666.861	266.792	646.31	273.14	258.021	508.349	344.376	352.393	129.592	171.92	402.796	527.348	567.687	199.279	522.916	276.101	340.656	515.545	417.111	15.3592	482.421
0.72235	468.896	0.72_468.8963m/z			2086.09	3541.05	3235.57	1991.25	1364.28	1388.82	1710.99	1473.78	1318.61	1506.1	1900.93	3356.72	2113.64	1904.86	3459.53	2696.8	1565.22	1850.6	2233.85	1934.14	2509.74	2560.07	2226.45	1590.15	4349.99	1075.4	1373.2	3472.98	1197.53	1199.67	2150.37	2473.51	1514.87	3314.05	1847.46	1202.81
0.72235	476.905	0.72_476.9050m/z			2133.68	1479.84	161.653	2460.18	1421.73	1952.89	1369.2	1007.84	1828.75	1199.07	1697.74	2326.82	448.804	708.581	6748.09	175.098	2426.57	958.652	1497.44	1157.57	1784.4	3698.24	3329.75	1654.76	103.234	32.147	816.114	2434.61	1618.16	70.8657	3063.93	3181.19	1035.86	293.084	74.6296	45.376
0.72235	484.87	0.72_484.8703m/z			368.808	763.788	589.894	334.093	215.015	278.711	257.332	318.283	175.581	318.272	384.621	544.336	375.521	342.305	502.746	424.186	218.758	261.212	399.774	431.998	496.509	348.071	336.917	261.088	807.19	129.678	179.59	447.829	185.074	127.343	345.437	402.552	215.604	500.08	337.907	134.228
0.72235	492.883	0.72_492.8831m/z			17819.8	16487.3	7471.15	17722.9	11293	17187	11618.5	10768.7	12093.1	10061.7	14670.7	18161.2	11846.2	10618.1	16576.8	7335.58	16106.1	11562.2	14425.5	13237.4	18004	23650.4	18503.8	13310.8	7761.79	5023.16	13985.9	22126	11121.5	5636.89	22318.4	22668.4	15189.1	5309.26	5443.76	5537.01
0.72235	502.842	0.72_502.8421m/z			7782.23	8366.97	3480.82	8233.71	5051.78	9793.53	4962.64	6609.2	5448.5	5247.2	8183.21	7276.56	5604.95	5047.48	6988.1	2886.06	6826.17	4943.28	6780.03	7538.14	9175.94	8739.85	7953.03	6209.65	2883.02	1666.26	5919.92	8415.86	5425.03	1891.79	10730	11642.7	6644.65	2662.14	2234.35	1883.51
0.72235	508.856	0.72_508.8561m/z			9284.36	9959.63	4783.17	9267.35	5869.14	9439.72	5682.79	6413.41	5615.88	5657.7	8333.7	8990.57	6744.46	5750.93	8580.05	3977.22	7367.31	5430.52	7694.53	7869.6	10351.9	10480.6	9431.14	6847.59	4748.7	2558.61	6817.29	10234.7	5739.84	2767.62	11366.5	12279.7	7362.09	6892.18	3522.5	2753.56
0.72235	518.818	0.72_518.8180m/z			811.819	731.315	455.865	791.834	539.237	1293.14	493.697	807.494	559.398	682.318	944.208	607.592	94.4523	258.962	635.186	49.424	602.653	166.734	641.416	828.044	1022.57	1174.73	1238.18	704.01	253.178	42.1752	280.938	542.741	599.673	5.47776	1288.17	1533.63	249.095	612.911	317.988	7.81669
0.72235	520.91	0.72_520.9099m/z			3700.64	5048.83	5183.45	3499.24	2425.42	1949.7	3233.66	1873.06	2545.46	1990.15	2634.36	6876.99	3263.35	3173.1	7118.95	5213.18	3098.89	3821.35	3896.76	2613.34	3798.05	5424.93	3901.52	2761.47	7402.93	2335.69	2883.28	8004.17	2024.2	2951.63	3659.99	3856.31	3061.03	6569.87	2918.48	2753.41
0.72235	522.913	0.72_522.9133m/z			122.702	164.223	189.019	135.032	99.7406	89.9107	124.984	73.9113	101.863	85.1562	108.963	227.714	118.744	115.868	273.217	172.641	106.465	115.824	142.838	101.256	148.866	213.892	164.593	99.0394	208.259	93.8367	110.741	286.45	80.7264	98.7367	156.784	167.085	117.256	226.312	108.316	99.6204
0.72235	524.834	0.72_524.8344m/z			7164.34	8027.44	2602.98	7450.56	4841.11	8484.55	4876.58	5908.49	5221.91	4813.64	7366.27	6985.57	6270.07	5042.31	6778.27	3446.28	6459.99	5028.23	6216.98	6625.83	8188.59	8461.42	8139.62	5789.5	2671.3	1934.14	6086.51	7932.03	4718.39	2529.64	9644.62	10344.8	6712.32	3249.19	1814.91	2323.4
0.72235	524.996	0.72_524.9960m/z			791.565	582.487	143.484	1040.38	174.837	1316.38	528.16	668.895	697.645	369.161	637.547	816.37	596.298	723.027	668.869	569.972	663.643	858.223	550.115	606.529	1213.76	675.84	817.089	411.893	513.239	394.146	717.533	895.809	654.449	442.963	790.085	754.929	795.752	949.169	131.217	445.024
0.72235	530.868	0.72_530.8680m/z			899.684	1039.67	1187.9	905.912	650.847	922.971	683.294	814.05	645.4	711.767	974.279	878.646	1058.6	793.973	866.849	576.032	733.885	734.204	837.059	945.83	1100.4	932.063	893.484	766.888	442.594	575.043	767.913	995.106	676.037	572.525	1064.77	1178.8	806.006	1067.92	875.774	567.309
0.72235	544.892	0.72_544.8919m/z			3773.04	2673.01	151.404	4421.04	2734.01	3882.12	2577.85	2076.53	3435.84	2152.33	3261.1	3710.76	995.62	1414.34	10172.7	541.178	4301.63	1903.56	2801.74	2273.34	3455.17	5767.34	4905.52	3172.42	129.695	130.001	2125.12	4362.95	2915.36	226.398	5272.33	5445.96	2302.41	620.797	91.3533	183.312
0.72235	560.867	0.72_560.8666m/z			25448.4	24668.5	9246.61	25693.6	16187	23867.3	16784.2	15011	17792.2	13643.6	20606.5	27085.3	19227.6	15866.5	34583.2	12803.3	22817.5	17762.9	20670.5	17360.5	25332.7	33133.9	27123.8	18973.8	10948.4	8339.48	21005.6	32387.7	15769.7	9867.14	31886.5	32063.6	23036.3	15906.9	6495.02	9420.26
0.72235	570.844	0.72_571.8509n			2431.84	3435.3	3625.19	2550.93	1766.72	2493.87	1918.8	2035.51	2046.86	1818.66	2521.52	3157.71	2828.85	2216.46	3762.34	2319.09	2164.35	2209.34	2394.46	2296.13	2945.59	3212.92	2702.03	2098.62	2453.16	1603.62	2293.81	3720.74	1805.73	1729.07	3318.27	3605.59	2348.74	3952.21	2187.44	1670.61
0.72235	576.844	0.72_576.8444m/z			22733.6	23539.5	6956.66	23348.6	14894.9	23236.9	14950.3	15168.4	15636.3	13666	20333.9	22171.2	17043.8	13961.2	29824.3	9822.27	19563.8	14623.2	18044.4	16920.7	24078.7	28987.3	25200.1	17363.2	7924.82	5717.84	17587.2	26799.1	14737.6	7282.01	29659.1	31046.5	19916.4	9938.35	4960.59	7011.21
0.72235	1154.75	0.72_577.8775n			4231.66	5076.4	5576.24	4354.57	3170.98	4039.93	3354.77	3176.24	3370.84	3009.16	4004.33	5147.88	4575.49	3495.66	5627.46	3535.41	3600.21	3638.1	3811	3616.36	4714.67	5323.07	4635.77	3463.1	3245.44	2926.39	3852.93	6024.78	3138.91	3167.64	5263.98	5619.99	4042.48	5991.84	3552.07	2978.9
0.72235	588.895	0.72_588.8945m/z			3150.45	4017.24	4268.56	3012.24	2103.75	1781.47	2714.36	1495.64	2249.36	1600.82	2176.52	5656.71	2651.24	2534.47	6047.17	4192.09	2723.26	3230.49	3137.05	2024.75	3134.82	4791.9	3222.06	2323.21	5100.06	2120.21	2666.26	6911.47	1726.89	2534.01	3190.75	3284.68	2692.73	5706.73	2397.1	2429.97
0.72235	604.866	0.72_604.8664m/z			2463.46	3759.64	3789.3	2262.42	1658.8	1568.99	1961.52	1485.72	1495.61	1532.31	1987.65	3947.77	2336.82	2058.7	4211.72	3034.85	1804.67	2165.04	2513.56	2024.05	2688.46	3367.33	2580.4	1810.78	4326.92	1368.59	1772.77	4461.19	1398.71	1507.85	2695.76	2996.55	1909.91	4193.86	2063.6	1492.85
0.72235	606.863	0.72_606.8631m/z			4942.35	3773.58	656.756	5929.18	3527.41	6540.67	3284.32	3452.78	4287.79	3146.29	4924.2	4878.38	1545.17	2110.03	11541.4	1241.29	5156.82	2532.33	3949.36	3211.15	5030.26	10598.7	9109.4	4477.86	760.365	639.206	2169.01	5817.19	3879.9	830.87	7667.78	7907.04	2853.05	674.473	535.911	569.291
0.72235	612.858	0.72_612.8581m/z			8064.48	6973.95	526.033	8410.32	5392.31	7448.64	5189.68	4438.22	5933.8	4313.11	6766.9	8088.63	4530	4092.99	17558.5	2861.99	7722.15	4917.69	5858.12	4896.02	7573.23	9111.58	7880.64	6106.73	907.473	1225.62	5450.56	9567.03	5463	1901.5	10579.7	10760	6233.77	1101.35	351.704	1786.06
0.72235	613.844	0.72_613.8437m/z			4089.89	3963.16	366.733	4339.79	2783.05	4420.37	2950.41	2925.8	2980.58	2384.01	3552.89	4237.07	3276.96	2920.6	9364.51	1816.4	3682.99	3026.89	3397.75	2955.78	4102.19	5317.58	5070	3174.05	1029.62	1060.79	3588.01	4974.84	2667.87	1306.96	5701.23	5606.54	3736.49	1166.94	246.188	1213.09
0.72235	622.835	0.72_622.8350m/z			27289.9	26898.1	7577.86	28746.7	17719.3	30641.4	17917.8	19186.8	21211.6	16104.3	25182.8	29056	20276.1	18186.8	48013.7	12334.8	25814.7	19297.4	23278.8	20578.3	29522.9	32733.3	28180.2	22142.7	7665.67	6383.73	22515.4	33457.4	18525.3	8787.03	36945	38004.6	24796.1	9456.43	4914.91	8221.41
0.72235	628.856	0.72_628.8565m/z			40054.9	38972.2	12721.1	41448.6	26156.1	39810.7	26822.7	24839.9	28723.3	22993.8	34778.9	42591	30465.3	25256.7	63232.9	19325.7	37089.2	28457.3	31914.5	29038.7	41442.7	50660.7	41904	30953.5	15788.4	12193.8	34713.1	50951.7	25674.6	15055.8	50909.6	52978.2	37160.4	23110.1	9323.07	13681.3
0.72235	638.813	0.72_638.8132m/z			8439.3	8284.98	2695.65	8308.92	5629.01	9667.7	5621.52	6602.22	6055.61	5368.84	7652.02	7211.96	5326.71	5121.33	8091.59	2705.01	7008.28	5110.3	6697.5	6642.29	8742.72	8976.09	7967.32	6647.09	1896.51	1198.75	6373.74	9248.77	5541.65	1975.34	10647.2	11590.3	7045.28	2154.03	1587.94	1845.39
0.72235	620.826	0.72_639.8436n			1896.74	2670.66	2749.82	1854.82	1380.66	1809.63	1478.34	1496.19	1359.91	1433.37	1954.11	2287.92	2084.71	1630.99	2517.75	1751.12	1500.14	1494.75	1783.69	1898.9	2189.61	2242.15	2003.86	1548.85	1996.41	1175.9	1579.28	2573.34	1331.49	1223.46	2280.06	2593.94	1671.61	2700.55	1713.45	1162.61
0.72235	644.834	0.72_644.8337m/z			36676.5	37496.9	10593.2	37232.3	23415.1	38115.6	24243.6	25266.4	26208.5	22179.8	32870.5	35719.1	27306	23312.5	57261.3	15440	31821	24019.2	29518.1	28245.1	38919.5	43218.6	37612.7	27992	12469	8907.39	28227.1	43028	22789.4	11480.6	47435.4	50323.8	32042.4	16606.5	7770.43	11135.7
0.72235	650.872	0.72_650.8722m/z			1756.85	1691.47	2257.58	1716.97	1305.89	1487.69	1376.19	1164.18	1362.21	1092.58	1513	1897.09	1777.31	1390.14	2190.05	1135.29	1539.43	1534.63	1499.46	1337.22	1731.7	2497.56	1946.77	1400.09	552.692	1307.99	1714.14	2700.03	1241.64	1429.83	2251.36	2335.18	1740.61	2659.65	1413.49	1319.45
0.72235	656.883	0.72_656.8834m/z			1551.85	1977.78	2158.1	1517.92	1009.47	912.984	1295	768.978	1125.99	837.296	1077.82	2909.45	1332.5	1249.35	3127.52	2153.34	1350.32	1616.92	1551.51	1012.95	1594.55	2359.81	1689.34	1147.81	2581.67	1011.88	1291.51	3618.88	869.689	1282.52	1612.76	1681.95	1325.82	2919.02	1179.84	1181.17
0.72235	660.81	0.72_660.8098m/z			11400.8	12874.3	3695.91	11180.2	7086.47	12619.7	7262.56	8772.63	7273.12	7449.02	10813.1	10385.4	9458.25	7933.14	14477	4947.74	9187.34	7337.21	9307.42	9764.71	13014.6	11645.4	11292.9	8836.24	4114.69	2998.22	8843.65	12490.7	6824.64	3318.09	14766.3	16560.7	9605.47	5086.04	2771.5	3400.84
0.72235	666.848	0.72_666.8485m/z			409.596	425.91	999.642	415.961	313.206	386.768	302.424	322.44	312.182	292.053	393.704	341.16	448.616	336.887	785.331	206.652	342.355	326.237	333.09	354.424	404.562	928.458	801.091	331.906	127.264	263.228	391.999	882.932	305.55	296.532	942.173	1067.25	410.256	976.468	356.852	285.846
0.72235	672.855	0.72_672.8554m/z			1352.32	2144.23	2019.93	1272.95	838.524	809.849	1089.33	760.287	817.188	777.899	1028.42	2367.45	1257.35	1114.8	2461.61	1791.38	1036.84	1201.4	1411.95	1076.78	1527.88	1751.58	1410.18	958.733	2911.89	720.3	928.447	2539.59	726.891	825.679	1359.53	1497.17	1006.08	2307.72	1084.35	839.164
0.72235	674.83	0.72_674.8295m/z			13234.9	12593	1311.97	13774.8	8801.86	14653.9	8708.75	8524.06	10893.9	7840.81	11684.9	13757.3	8992.41	7752.13	22045.5	5516.75	13063.4	8655.71	10322.2	9008.22	13583.4	16287.3	14514.7	10625.9	2205.37	2609.15	9588.08	16202	9026.13	3570.39	17774.8	17927.9	10590	3549.16	1022.46	3594.89
0.72235	702.861	0.72_679.8722n			42450.3	54560.7	4175.63	42334.3	25169.5	29516	32008.1	20391.7	27692.8	19660.7	29703.3	71935.5	61297.4	41222.6	76274.9	62360.6	38745.1	51224.9	39160.9	25993	44086.6	61919.2	45247.7	30255.6	23390.7	48329	55562	79609.3	21289.5	60944.2	45361.7	45516.8	53785.2	8213.74	4357.07	53751.6
0.72235	688.829	0.72_688.8287m/z			802.341	1402.2	1302.38	735.606	524.156	530.905	597.554	542.94	486.399	580.302	737.195	1267.52	822.737	671.633	1300.26	959.308	542.888	619.551	821.984	754.192	973.841	969.608	863.87	603.593	1621.14	394.516	534.885	1284.97	426.42	418.634	856.951	1089.88	569.825	1287.56	689.547	401.113
0.72235	696.843	0.72_695.8362n			86628.8	108810	20290.5	84027.1	52384.9	73396	58748.2	50262.8	55058.8	46102.6	68567.6	113490	107908	71779	116043	87008	73800.6	76176.3	75901.1	63310.9	94828.5	105104	85718.8	63084	49897	67532.3	87852.8	124164	47560.2	72745.1	98854.8	102627	90927.3	43529.9	17472.4	67452
0.72235	682.814	0.72_701.8317n			1438.74	1718.87	1926.61	1432.3	1029.14	1428.95	1033.43	1165.89	1105.82	1019.17	1395.63	1533.54	1608.37	1145.49	1797.46	1006.6	1145.01	1125.22	1280.1	1244.61	1632.33	1765.93	1551.11	1125.98	652.359	918.971	1291.7	1873.39	1064.16	961.651	1869.56	1998.98	1324.79	2004.95	1235.68	892.078
0.72235	704.809	0.72_704.8089m/z			605.794	929.444	879.325	617.909	416.006	523.308	502.474	415.946	438.218	412.123	597.184	845.999	629.511	496.413	859.553	569.737	474.34	499.438	556.227	527.531	731.202	719.074	624.054	467.48	606.712	351.573	488.188	876.485	369.118	376.533	646.871	769.508	501.346	856.88	510.623	401.359
0.72235	706.798	0.72_706.7978m/z			26033.3	27953.1	7105.64	27227.8	16922.7	28117.6	17102.9	18494	18989.6	16231.3	24287.6	27744.5	21334.9	17416.8	40313.4	12790.8	23225	18503.5	21334.5	20347.7	28843.7	27474	24730.7	20391	8293.55	7003.99	21125.9	31613.5	16656.9	9308.01	34306.4	36290.1	23034.9	12570.4	5033.44	8391.95
0.72235	690.822	0.72_707.8248n			58282	60128.5	14810.2	61860.7	37814.1	61822.1	39534.9	39233.7	44660.3	35016.8	51975.8	63799.6	45233.7	38737.7	92442.2	28916.9	55680.7	42744.5	49591.6	44013.3	62345.6	66762.1	56305.2	46802.6	17569.7	16569.1	48479.7	75542.2	38703.5	22204.7	77022.4	80771.2	53363	28260.5	10311.9	20160.4
0.72235	712.817	0.72_712.8174m/z			40670.9	43324.1	13941.2	41112.8	25569.8	39606.1	26971.6	26548.2	27014.7	24385.7	35310.6	41005.7	32666.5	26480.6	53978.7	19565.2	34675.7	27127.7	33755.1	31569.9	43688.9	43885.5	37896.9	30573.4	17234.9	11614.3	32607.6	47195.6	24971.2	14248.2	49757.5	52266.7	36147.2	25210.5	10611.8	13106.1
0.72235	718.862	0.72_718.8620m/z			1350.72	1290.33	1884.73	1375.37	967.676	1163.46	990.273	848.035	1086.25	845.8	1134.66	1411.49	1370.28	1039.75	1844.52	817.335	1210.09	1214.7	1090.86	951.546	1301.34	2093.45	1586.59	1102.74	300.44	978.103	1344.38	2253.7	927.81	1100.85	1856.78	1934.73	1352.54	2179.74	1093.07	992.889
0.72235	724.87	0.72_724.8697m/z			1211.13	1534.66	1606.09	1208.72	768.886	704.824	1007.81	620.123	883.266	613.493	860.104	2342.64	1063.9	976.113	2436.66	1625.35	1066.28	1270.45	1209.21	764.184	1239.43	1885.23	1290.21	880.387	2068.16	764.732	1024.64	2856.89	649.023	995.294	1239.72	1275.91	1053.29	2217.55	893.257	940.071
0.72235	728.795	0.72_728.7948m/z			13890.4	15966.2	4833.88	13306	8531.42	14776.1	8719.12	10394.1	8782.72	8918.3	12941	12682.8	12282.6	9338.93	17682.7	6145.9	10950.4	8523.25	11132.8	11849.5	15561.8	13674.7	13016.9	10381	5068.09	3727.2	10564.4	14564.4	8612.31	4548.84	17048	19047	11664.3	7677.15	3724.97	4477.99
0.72235	739.296	0.72_739.2956m/z			2272.52	2879.13	295.492	2497.65	1532.33	2568.9	1685.19	1574.29	1968.15	1390.79	2124.02	2827.76	2312.5	1827.46	2975.8	1238.27	2316.75	1919.49	2197.07	1809.87	2734.8	2471.05	1946.63	1837.92	487.179	617.226	2518.37	3299.61	1387.35	1031.76	3127.84	3401.98	2607.66	810.386	226.122	887.538
0.72235	740.844	0.72_740.8439m/z			1243.56	1932.97	1942.73	1189.46	814.188	729.801	1005.01	702.53	790.519	720.852	973.427	2363.7	1198.14	1074.22	2493.8	1756.24	972.716	1204.09	1354.69	990.798	1405.21	1769.14	1388.54	923.835	2540.41	674.572	889.926	2711.38	631.184	845.767	1307.75	1446.85	991.683	2280.54	1028.15	767.165
0.72235	747.29	0.72_747.2900m/z			3616.85	4147.67	605.483	3643.57	2194.99	3807	2273.51	2547.15	2754.85	2030.36	3247.43	3757.92	3367.49	2819.06	4638.63	1629.21	3084.28	2801.41	3344.53	2799.46	4214.85	3258.19	2967.73	2929.11	719.066	761.634	3074.61	4543.29	2138.85	1283.36	4805.42	4768.62	3567.18	1369.98	428.069	1111.3
0.72235	770.847	0.72_747.8581n			56511.7	68431.9	16317.2	54946	33700.6	41989.3	40940.8	29466.2	37074.9	28004.3	41119.8	87207.3	74152.1	49072.2	93988	72325.4	50485.7	60009.5	49945.9	36211.9	58132.9	78025.5	58887.1	40518.7	37463.2	58301.2	67169	96396.9	29376.2	72729.8	62027.3	62358.2	65649.9	65170.2	13732.4	63199.7
0.72235	751.789	0.72_751.7893m/z			5000.18	5798.61	1325.54	5434.7	3300.22	5819.47	3060.03	3783.32	3656.16	3242.72	4989.39	5037.47	4879.31	3432.6	7884.8	2640.56	4530.76	3382.86	4179.98	4207.82	5887.61	4932.98	4707.04	4002.18	2090.44	1718.12	3947.27	5869.61	3335.21	1720.79	6720.99	6965.54	4328.11	3675.47	1065.08	1684.11
0.72235	756.817	0.72_756.8168m/z			816.304	1541.06	1385.97	791.843	495.109	587.524	632.136	535.429	477.337	547.657	736.576	1373.65	876.414	719.701	1423.34	1039.56	590.807	682.447	902.917	774.815	1061.33	1003.7	870.17	611.481	1895.52	369.632	534.294	1412.61	442.109	404.829	901.157	1065.71	574.069	1386.29	741.899	430.411
0.72235	759.798	0.72_759.7984m/z			8090.62	8097.83	1327.65	8447.52	5398.31	8444.27	5511.88	5502.25	6380.36	5042.8	7294.43	7851.58	5939.63	5044.31	11497.7	3114.14	7793.51	5564.74	6372.17	5957.49	8493.04	8015.35	6917.6	6189.95	1624.18	1448.69	6642.9	9438.92	5308.09	2190.38	10878.7	11189.2	7261.08	2693.58	961.555	1937.45
0.72235	764.831	0.72_764.8307m/z			24060.7	24296	8107.49	24483.1	15605.1	20637.1	17571.3	13405	16986.1	12373.8	18653.5	29384.6	18342.2	16195.4	27741.6	13624.5	23516	19260.2	20572.5	15625.9	24362.7	34223.7	24955.5	18691.5	10783.8	8956.88	22538.1	36374.8	14628.8	11716.2	29692.5	29825.9	23946.8	17450.9	6023.49	10406.7
0.72235	765.807	0.72_765.8070m/z			7720.31	8686.08	2654.83	8028.13	4839.61	7305.59	5123.52	4951.79	5215.12	4616.5	6657.54	8808.58	6682.47	5527.27	11857.3	4363.01	7109.35	5712.19	6958.33	5979.12	8485.16	8143.98	7206.31	6083.72	3700.64	2610.76	6350.55	9873.29	4721.74	3390.85	9653.95	9867.44	7301.25	5915.12	2107.53	3030.63
0.72235	772.797	0.72_772.7967m/z			472.375	830.693	634.187	479.112	275.022	339.168	323.281	312.517	274.252	317.123	446.564	713.992	499.286	425.879	591.77	504.294	308.231	375.901	510.498	445.145	627.149	469.069	421.248	338.58	748.968	220.943	299.749	544.344	232.066	242.396	465.311	541.293	357.998	577.782	397.875	229.48
0.72235	773.296	0.72_773.2963m/z			4024.81	4164.68	628.292	3888.46	2530.04	3642.95	2655.39	2286.95	2927.81	2149.8	3158.7	4108.66	3129.71	2627.61	5823.8	1903.45	3664.28	2993.8	3187.62	2699.86	3961.68	3740.81	3147.23	3053.33	919.644	940.899	3276.28	5130.21	2466.28	1340.8	5008.56	5021.05	3413.44	1468.46	485.429	1340.25
0.72235	766.797	0.72_783.8006n			20426.7	22689.7	6117.27	21476.6	13172.2	20961.4	14048.9	13791.7	14758.8	12459.2	18338.5	21555.9	18465	14196.6	27997.6	11280.9	18062.4	14480.9	17549.7	16534.3	22231.7	19538.3	17464.6	16118.1	9334.1	7819.05	17520.8	24633.3	12937.8	8610.5	26005	26729	18351.4	14560.7	4966.22	7871.91
0.72235	786.851	0.72_786.8512m/z			1042.21	988.393	1391.43	1032.63	743.641	867.906	769.239	649.12	815.704	598.374	847.676	1100.13	1028.47	733.944	1351.9	618.757	941.922	876.283	849.478	703.93	972.286	1563.27	1171.65	816.121	192.638	741.951	1032.46	1627.61	723.819	832.108	1340.65	1395.75	1052.24	1596.67	801.043	745.176
0.72235	787.858	0.72_787.8575m/z			646.36	738.832	885.299	616.462	412.313	589.87	460.263	398.392	492.362	364.014	490.991	724.494	625.171	458.25	927.548	444.92	515.277	500.122	526.722	471.162	623.608	892.875	765.581	455.811	285.296	381.24	574.347	986.501	414.137	417.598	844.088	925.157	596.494	1015.95	506.424	398.118
0.72235	788.292	0.72_788.2920m/z			1835.67	1455.98	268.951	1794.71	1180.38	1799.97	1236.22	1127.56	1481.68	988.264	1448.94	2017.11	1507.68	1147.38	3135.82	1282.31	1967.9	1373.98	1419.86	1077.25	1617.92	1850.22	1552.83	1358.67	628.744	834.779	1562.1	2529.63	1196.93	1141.4	2262.86	2360.3	1828.65	1329.78	187.837	961.481
0.72235	805.83	0.72_805.8297m/z			211.256	338.441	487.94	285.819	86.8495	169.245	129.881	95.5805	180.208	82.7922	228.682	377.601	240.594	143.929	597.152	223.51	191.362	225.445	277.276	162.587	311.864	459.819	417.395	172.91	74.1228	81.7567	151.951	579.367	96.8744	142.96	478.603	523.409	155.891	544.223	142.005	105.867
0.72235	809.837	0.72_809.8374m/z			481.684	661.25	748.999	510.756	283.494	319.363	339.75	287.105	342.626	283.868	414.688	787.118	494.227	372.419	956.171	545.246	380.228	438.874	451.185	315.584	545.48	744.599	613.041	362.653	583.237	219.234	367.787	983.645	270.46	313.173	636.918	709.268	363.98	833.229	377.301	291.713
0.72235	811.787	0.72_811.7869m/z			6985.65	7548.79	1528.74	7314.88	4568.46	7190.94	4468.99	4767.02	5002.66	4353.33	6500.19	7158.36	6379.95	4536.41	10387.5	4247.42	6509.15	4842.25	6014.83	5406.34	7651.24	6871.43	6412.21	5343.23	2603.99	2874.03	5171.12	7692.57	4625.05	2890.29	9209.66	9716.23	5521.88	4582.22	1276.4	2635.87
0.72235	815.284	0.72_815.2841m/z			5492.36	5946.79	1028.89	5719.49	3363.42	5301.13	3402.84	3373.45	3953.47	3101.21	4817.87	5286.84	4193.69	3452.94	8531.97	2292.99	4622.31	3303.98	4668.16	4040.5	5813.35	5015.32	4148.43	4093	1194.21	1153.16	4060.99	6335.32	3428.96	1597.19	6710.59	7460.01	4458.57	2379.92	777.503	1507.52
0.72235	818.787	0.72_818.7874m/z			1794.38	2297.51	2809.37	2017.63	1301.36	1828.37	1371.73	1404.5	1589.47	1286.47	1813.94	2427.91	2177.32	1584.34	2800.34	1466.69	1647.84	1624.71	1690.85	1624.6	2214.05	2512.79	2257.2	1586.44	804.562	1155.76	1651.85	2876.97	1351.66	1320.43	2622.45	2864.57	1731.52	2889.11	1555.75	1272.91
0.72235	820.787	0.72_820.7867m/z			34634.3	39871.8	8918.19	36266.3	22659.1	35575.1	23062.9	23654.4	25099.5	21004.1	31134.1	41200.2	35715	26134.6	52315.5	27659	31897.4	28135.1	29946.5	26627.1	39028.3	33238.4	28947.1	26803.8	15234.6	20102.3	31176	47273.2	22473.3	23257.1	45201.3	47360.4	33238.4	29159.5	7113.14	21389.9
0.72235	824.809	0.72_824.8086m/z			1302.85	2068.01	2088.05	1310.6	822.371	903.616	966.524	808.381	819.934	778.894	1105.15	2103.27	1297.55	1073.02	2232.62	1499.82	999.979	1150.28	1352.27	1075.3	1507.79	1786.74	1479.59	943.015	2203.19	664.742	962.947	2352.98	714.838	775.762	1538.49	1741.64	1033.35	2238.03	1071.31	781.167
0.72235	827.788	0.72_827.7881m/z			7250.27	7361.04	1532.42	7700.53	4505.15	7344.15	4718.43	4845.61	5434.72	4490.93	6646.69	7391.3	5226.83	4258.21	10900.9	3074.33	6911.48	4839.07	5975.57	5479.38	7720.66	7351.36	6254.55	5667.71	1990.22	1346.85	5434.82	8632.31	4628.01	1792.58	9433.44	9773.48	6102.25	3367.49	1232.08	1653.27
0.72235	829.787	0.72_829.7868m/z			7345.62	7852.71	1819.64	7644.27	4605.08	7160.28	5180.43	4296.78	5515.82	4167.82	6345.21	9136.02	8261.83	5668.59	12158.8	6888.24	6989.82	6240.57	6320.6	5254.5	7573.37	7238.71	6377.01	5749.81	3599.79	4820.71	6803.33	10242.8	4652.81	5550.41	9516.47	9564.42	7301.67	8014.15	1473.54	5052.7
0.72235	830.781	0.72_830.7812m/z			7489.16	9242.96	1833.97	7712.27	4625.21	7060.76	4607.52	5583.06	5110.19	4617.31	6919.02	7669.06	7416.67	5780.73	11238.8	4116.82	6718.47	5306.62	6583.27	6173.65	8864.42	8131.37	8113.43	5612.79	2382.81	2065.02	6438.62	9360.26	4014.59	2924.25	9417.11	10006.3	6350.41	3276.84	1453.62	2874.5
0.72235	839.818	0.72_839.8178m/z			274.921	357.203	357.136	302.388	176.93	207.31	188.695	172.893	221.85	149.752	265.433	428.211	330.278	224.34	360.366	262.148	241.044	291.673	283.21	197.548	327.714	340.584	269.179	219.931	168.807	137.846	218.019	392.721	156.712	195.725	308.783	340.823	242.637	401.514	209.369	168.567
0.72235	840.791	0.72_840.7906m/z			486.82	827.959	625.883	462.81	292.937	364.608	352.318	326.258	307.824	305.063	419.777	744.364	503.863	408.214	599.626	516.097	361.077	411.304	476.151	449.604	613.077	461.756	421.29	347.697	762.929	220.17	333.189	597.677	247.805	264.065	460.472	531.676	373.236	595.716	420.168	273.628
0.72235	850.278	0.72_849.2709n			5306.24	5139.79	1150.56	5361.69	3260.11	5643.24	3413.69	3224.37	3892.65	3113.48	4542.35	5168.38	4638.82	3414.69	8118.22	2672.68	5126.49	3491.67	4569.63	3955.81	5919.91	4444.08	4590.88	4031.54	1497.96	1672.42	3882.35	6121.45	3377.64	1979.23	7506.38	7454.32	4056.82	3424	851.098	1902.33
0.72235	849.775	0.72_849.7747m/z			13741	14956.2	3813.28	14040.2	8568.84	13539.4	8785.65	9686.34	9850.03	8344.24	12539.5	14866.4	11702.9	9562.37	19405.9	6653.29	12573	9799	12032.8	11097.7	15827.9	14268.7	12382.1	10643	5084.93	3901.69	10588.8	16901.5	8382.97	4922.83	17685.2	19254.1	11557.8	7904.76	3034.71	4394.55
0.72235	852.773	0.72_852.7731m/z			9292.85	10239.5	2435.35	9451.74	5871.44	9184.97	6178.44	5863.93	6987.69	5316.19	7815.74	10191.1	9437.66	6593.94	11945.8	5405.96	8433.96	7085.54	7854.8	7077.23	9662.14	8380.73	7480.08	6869.18	4259.53	4060.97	8238.69	11495.8	6001.82	3896.95	11399	11919.4	8932.68	8183.7	2063.6	3779.18
0.72235	854.834	0.72_854.8335m/z			1203	1180.01	1547.62	1218.76	796.674	942.887	883.008	680.121	926.474	640.071	978.508	1341.51	1176.57	851.829	1573.72	760.06	1092.88	1070.83	1007.86	812.39	1133.61	1751.75	1290.14	902.643	304.344	879.275	1197.48	2015.36	764.728	970.107	1543.76	1569.34	1179.85	1823.6	917.56	913.309
0.72235	855.829	0.72_855.8288m/z			548.483	615.231	553.708	591.691	362.659	496.793	369.651	382.633	422.256	369.688	548.149	635.487	625.614	419.142	553.127	358.259	489.399	488.63	517.161	487.682	638.703	588.193	456.76	476.445	144.932	350.519	548.491	660.404	395.84	403.454	529.853	587.456	547.21	609.284	531.982	356.409
0.72235	857.774	0.72_857.7735m/z			7452.63	8060.59	1396.7	7498.7	4726.17	7555.51	4596.78	5100.39	5526.92	4582.47	6658.72	7989.48	6378.41	4759.04	11868.7	3674.39	6930.08	5470.37	6115.97	5804.08	8037.95	6362.38	5960.72	5984.62	2056.62	1936.02	6022.05	8532.94	4808.98	2693.71	9762.58	10136.6	6430.07	3314.49	1189.02	2416.75
0.72235	860.82	0.72_860.8202m/z			999.282	1259.98	1397.54	1065.9	713.577	870.824	809.595	613.52	859.445	589.244	865.411	1679.68	996.491	811.76	1898.87	1071.18	920.23	995.103	945.246	711.67	1072.61	1620.14	1203.36	786.402	1121.78	721.448	965.236	2098.56	707.127	863.154	1291.2	1407.5	1002.59	1801.34	782.198	769.209
0.72235	863.78	0.72_863.7802m/z			7102.86	8114.6	1802.54	7698.1	4984.08	6991.63	5047.64	4348.22	5622.28	4148.2	6108.76	9151.72	7954.64	5448.96	12459.8	6647.56	7143.59	6203.69	6482.29	5018.57	7413.41	7501.93	6077.92	5646.03	3451.41	4984.28	6969.82	10436.5	4673.67	5482.95	9432.88	9578.14	7070.55	8006.32	1447.18	5408.01
0.72235	867.29	0.72_867.2896m/z			7710.55	8228.27	1756.85	8061.85	5084.94	7536.7	5105.54	4976	5804.12	4320.75	7211.7	8884.33	6150.17	5538.12	12639.9	3759.65	7450.39	6093.3	6786.8	5663.83	8765.37	7105.84	6649.38	5864.99	2537.47	2114.21	6977.64	10635.1	4159.37	3098.86	10162.1	10747.4	7735.87	4760.28	1302.51	2641.08
0.72235	870.804	0.72_870.8038m/z			1168.38	1410.5	1406.65	1209.19	790.034	1017.82	895.827	797.125	888.816	786.762	1085.5	1406.52	1281.56	947.915	1294.56	839.202	997.56	989.297	1055.8	954.373	1332.12	1357.6	1129.98	984.278	388.369	751.072	1031.13	1512.15	759.698	818.817	1293.28	1386.58	1120.98	1500.56	993.474	794.396
0.72235	871.82	0.72_871.8197m/z			599.105	641.804	688.775	631.445	371.921	548.343	423.809	399.608	463.035	360.13	552.947	680.776	687.316	428.142	718.167	389.558	510.95	486.593	537.811	532.195	642.927	733.046	559.999	461.957	133.85	365.665	583.957	744.221	393.997	405.379	616.81	710.707	558.935	740.764	503.545	378.24
0.72235	874.322	0.72_874.3221m/z			93.7993	137.424	150.624	120.211	58.5411	64.2732	71.8818	47.2729	91.3428	48.229	77.5588	156.25	123.179	72.1893	167.513	86.1413	88.654	82.1393	108.565	60.8252	101.913	151.592	134.698	89.0242	67.6706	43.5211	92.5586	204.878	53.7387	69.8502	139.563	150.346	88.098	186.003	76.3848	58.1729
0.72235	876.802	0.72_876.8019m/z			1500.03	2084.48	2215.8	1562.57	992.383	1124.38	1160.74	892.48	1040.53	854.995	1218.22	2593.61	1474.87	1260.27	2723.08	1819.29	1261.31	1392.73	1494.56	1126.91	1645.92	2136.47	1640.34	1169.93	2437.81	885.463	1259.69	2959.29	913.422	1072.69	1773.6	1902.02	1339.64	2679.12	1216.48	1047.61
0.72235	878.817	0.72_878.8170m/z			335.228	488.841	574.711	380.449	185.348	212.754	230.462	215.387	279.913	210.367	329.568	537.19	341.543	281.387	667.825	346.475	306.782	345.457	368.407	270.65	442.375	537.292	496.483	305.528	251.368	138.99	229.253	693.996	161.827	188.102	500.06	521.964	259.607	602.545	280.092	212.57
0.72235	884.794	0.72_884.7937m/z			674.358	951.931	819.393	733.495	438.916	669.054	559.184	464.191	528.365	467.038	629.455	1041.46	746.408	605.568	928.356	725.41	589.436	650.023	658.993	582.33	860.738	725.841	645.417	550.028	886.905	440.852	607	948.801	464.528	486.369	692.376	787.699	635.968	869.516	558.638	460.724
0.72235	886.781	0.72_886.7814m/z			863.57	1083.62	1002.5	913.567	623.724	826.823	624.68	673.97	667.45	636.135	910.631	972.284	970.123	726.483	858.369	609.506	707.919	710.231	765.963	832.294	1036.68	889.556	737.36	705.496	346.114	530.917	756.667	921.774	587.457	551.285	943.443	1027.87	796.734	1003.64	747.788	555.727
0.72235	889.771	0.72_889.7710m/z			7568.34	7878.63	1522.15	7923.32	4961.59	7757.59	5007.68	4450.36	6028.04	4221.26	6618.02	8501.55	7527.18	5466.37	11144	6559.34	7376.69	6094.91	6023.91	5130.55	7914.86	7260.47	6174.87	5815.44	3277.73	5007.06	6872.48	10197.6	4904.76	5767.25	10118.6	9838.81	7153.78	7305.7	1243.8	4997.59
0.72235	892.785	0.72_892.7848m/z			1200.73	1938.62	1758.18	1301	839.039	970.427	956.164	835.063	908.573	815.693	1122.41	2055.24	1321.25	1085.14	1940.14	1455.69	1000.98	1136.75	1264.12	1059.31	1488.85	1497.83	1267.76	980.494	2222.04	684.365	941.063	1925.3	731.694	781.941	1352.74	1475.99	995.364	1935.25	1083.6	770.842
0.72235	893.8	0.72_893.7996m/z			782.02	887.462	981.327	830.347	553.762	736.499	560.162	514.566	685.834	469.993	727.123	948.158	870.312	566.352	1045.83	624.895	647.283	666.097	711.363	628.568	828.343	946.025	786.86	638.847	594.655	501.751	708.729	1072.48	553.262	553.217	901.521	1000.61	719.995	1104.57	642.068	503.686
0.72235	894.781	0.72_894.7813m/z			16761.2	16625.7	4533.41	16744	10638.3	15208.9	11310.4	9769.52	11426.3	9597.81	14007.8	16869.2	12621.3	10275	17013.3	6959.68	15525.1	11471.4	13820.2	12356	17831.1	16548.9	13276.5	12705.5	5071.8	4080.34	14265.5	20774.5	10219.9	4824.95	20750.1	21920.6	14575	9243.2	3300.55	4519.03
0.72235	896.796	0.72_896.7958m/z			1096.9	1348.52	1263.96	1155.22	705.727	948.112	821.128	722.537	897.338	705.379	1015.45	1351.08	1213.14	936.641	1180.81	828.229	947.886	981.633	977.438	924.087	1293.85	1219.24	956.373	912.378	464.987	678.353	1020.71	1161.07	723.059	864.702	1123.46	1252.2	1046	1340.04	946.251	814.157
0.72235	897.773	0.72_897.7728m/z			7734.8	8788.78	1825.1	8653.53	4944.26	7435.38	5130.92	4636.14	5731.79	4292.85	6795.52	9971.5	8710.58	5896.91	12663	7220.83	7465.34	6317.21	6867.8	5049.7	8279.6	7905.9	6651.28	5995.04	3824.78	5426.44	7206.5	10956.4	4932.06	5879.54	10437.4	10070	7773.02	8265.3	1509.41	5236.52
0.72235	902.805	0.72_902.8046m/z			948.162	1056.63	1359.12	983.775	638.335	857.989	710.469	625.314	722.362	583.761	877.713	1209.56	991.21	732.351	1363.11	754.028	778.732	859.137	859.416	818.814	1027.54	1223.73	1061.84	743.893	728.766	605.539	880.256	1520.34	647.231	677.134	1242.2	1359.04	898.637	1396.47	799.728	622.689
0.72235	910.761	0.72_910.7614m/z			43366.1	53053.6	12009.5	44315.8	26750.8	40495.9	28644.6	30538.8	29480.9	25674.1	38252.1	51931.7	46880.7	33138.8	65300	33687.3	38153.3	35396.3	37782.2	34140.4	51020	38315	34900.5	32805.1	20530.8	24649.8	40855.2	56947.2	28094.1	29481.2	53788.7	56933.1	41659.7	38838.6	9821.76	25986.4
0.72235	911.262	0.72_911.2622m/z			1808.58	2167.87	381.165	1653.09	1100.3	1719.74	1063.74	1337.31	1142.26	1172	1875.09	1734.16	1610.81	1124.09	2643.92	486.859	1622.94	852.588	1374.8	1644.65	2258.65	1427.88	1471.69	1376.69	377.243	192.895	1254.62	1754.96	1098.61	370.386	2273.19	2541.77	1283.06	807.848	319.644	301.293
0.72235	912.78	0.72_912.7804m/z			551.976	656.707	594.121	597.277	385.654	500.943	396.746	410.876	428.916	362.721	548.576	599.582	596.876	416.451	617.768	375.281	439.946	422.317	455.153	461.46	602.174	582.362	486.061	428.244	215.877	361.597	477.18	640.308	380.581	375.364	568.333	623.111	490.772	649.033	426.628	348.737
0.72235	915.792	0.72_915.7922m/z			788.436	982.882	1116.68	857.811	520.78	772.129	630.862	557.978	671.729	562.761	764.702	997.137	884.268	664.881	1096.87	665.327	672.716	699.327	657.148	653.775	904.398	1035.81	918.333	644.725	484.757	504.232	724.009	1153.78	556.024	574.513	1006.9	1108.74	753.59	1186.41	673.13	481.403
0.72235	917.765	0.72_917.7654m/z			8608.01	10264.1	2373.76	9115.17	5424.49	8326.92	5835.86	5576.58	5977.84	5075.17	7539.78	9964.44	7085.34	5839.41	13134.2	4296.15	7984.62	6129.25	7507.33	6755.99	9956.13	8377.68	7186.64	6436.72	3346.02	2300.23	7098.2	11280	5340.41	3385.65	11124.7	11504	7560.67	5502.84	1986.48	2818.05
0.72235	918.801	0.72_918.8010m/z			838.337	1101.93	1171.04	853.144	539.874	693.946	655.627	581.904	618.823	544.744	767.82	1238.3	847.408	696.579	1331.59	894.719	696.317	711.639	768.757	682.26	925.757	1107.8	934.383	638.515	1148.95	509.75	677.323	1410.95	560.814	572.306	982.702	1090.38	718.498	1350.13	690.601	549.542
0.72235	900.306	0.72_919.3243n			430.863	435.91	430.653	432.448	300.916	435.981	315.635	263.76	387.588	259.317	398.449	461.072	495.23	302.857	509.335	280.271	383.427	380.029	363.343	311.519	448.025	447.087	396.031	357.449	85.5664	237.751	427.959	538.512	321.321	310.408	422.147	469.745	410.96	511.985	326.877	288.426
0.72235	920.761	0.72_920.7608m/z			9609.92	10801	2725.96	9696.31	5749.81	8726.9	6334.17	5786.19	6462.01	5128.1	8368.19	10238.2	10440.8	6922.53	14065.1	6394.97	8033.82	7079.67	6887.89	7032.56	9970.36	8343.54	7226.16	6720	4855.87	4590.51	8998.74	12015.4	5710.93	4244.64	11814.2	11916.8	9294.93	9932.66	2349	4205.07
0.72235	922.829	0.72_922.8287m/z			906.603	900.551	1242.01	932.059	652.768	762.255	695.796	539.09	759.591	517.134	742.559	1088.95	878.123	658.204	1353.51	650.029	861.843	838.884	728.761	581.024	873.649	1450.38	1079.8	722.971	141.969	660.545	876.926	1627.93	626.827	787.83	1230.56	1243.61	911.421	1471.05	690.573	699.803
0.72235	923.826	0.72_923.8259m/z			491.096	600.331	758.24	517.131	355.626	439.762	351.534	293.176	375.955	292.073	408.602	642.329	526.377	400.876	763.352	369.375	420.858	431.686	475.509	398.441	543.902	715.862	621.251	370.91	232.182	338.749	432.989	748.845	309.428	336.15	641.537	724.204	447.377	752.49	433.275	297.38
0.72235	928.813	0.72_928.8125m/z			1105.05	1269.59	1449.36	1095.24	813.252	903.189	914.17	653.813	883.88	621.444	910.009	1583.66	1080.92	858.93	1766.86	1021.04	956.014	993.684	956.138	807.709	1096.97	1598.54	1208.53	859.925	957.413	792.673	1086.86	2017.89	752.843	906.893	1342.79	1393.99	1099.93	1753.16	857.305	806.705
0.72235	930.784	0.72_930.7843m/z			980.739	1182.7	1192.35	1146.63	707.782	1026.95	758.55	785.185	988.034	692.722	982.152	1261.01	1123.61	891.803	1232.21	818.977	966.166	1020.14	936.957	818.093	1187.67	1243.86	980.803	916.11	282.931	773.328	967.002	1408.74	723.807	809.703	1244.41	1303.36	1005.66	1411.06	863.192	812.59
0.72235	933.8	0.72_933.8004m/z			999.075	1074.02	1393.33	1110.22	752.323	974.112	770.995	683.051	877.518	647.555	927.529	1234.75	1064.13	828.4	1483.3	795.284	896.451	925.456	872.492	789.85	1070.84	1413.78	1144.65	904.855	368.824	732.115	1006.45	1616.99	764.16	845.591	1359.55	1456.96	1042.29	1531.36	854.133	768.747
0.72235	934.769	0.72_934.7691m/z			10722.8	12181.9	2021.46	10966.9	6408.33	8951.86	7137.97	6071.18	7651.69	5153.42	7967.96	14230.1	8518.32	7189.63	16762.1	5737.18	10109.5	8715	9692.12	6662.24	11985.2	13968.8	11003.2	8093.47	2683.56	3396.4	9194.13	16983.9	6367.38	4961.51	12822.8	13959.2	9724.55	4444.07	1498.33	4170.26
0.72235	936.755	0.72_936.7547m/z			9546.63	10634.6	2226.34	9886.39	5914.36	8828.33	6523.64	6236.37	6231.89	5514.86	8545.77	9105.59	7911.53	6585.33	11524.3	4105.79	8348.33	6491.16	7742.89	7933.97	10932	8062.13	6770.94	6967.88	3080.32	2257.21	8393.6	11185.7	5650.88	2794.4	11920.7	12564.8	8572.46	5752.26	1765.33	2548.5
0.72235	938.802	0.72_938.8021m/z			1232.06	1351.64	1673.37	1256.33	858.426	1057.47	939.724	804.71	916.524	774.882	1054.17	1385.93	1248.74	978.226	1588.61	803.58	1039.56	1068.63	1085.49	975.173	1302.91	1686.73	1393.59	966.294	257.212	825.311	1127.02	1879.66	801.093	895.364	1561.04	1691.92	1180.1	1851.13	1037.79	836.298
0.72235	939.82	0.72_939.8198m/z			502.403	563.433	722.123	511.93	370.305	467.025	387.483	343.006	399.821	323.862	449.925	569.918	547.207	417.202	728.529	360.68	434.818	418.145	436.791	418.213	516.322	772.976	610.888	386.205	149.532	349.356	526.035	772.206	377.731	366.316	723.958	768.95	529.162	816.471	408.624	343.328
0.72235	940.267	0.72_940.2674m/z			2046.19	2389.25	519.157	2038.52	1310.47	1859.46	1349.39	1204.33	1441.3	1164.22	1674.37	2338.45	2170.4	1326.71	3401.12	1574.66	1891.33	1489.72	1894.79	1408.84	2403.31	1887.58	1571.66	1663.39	1057.52	1241.76	1608.51	2688.43	1283.77	1114.47	2516.24	2708.28	2005.54	2187.85	436.796	1119.23
0.72235	941.818	0.72_941.8178m/z			729.811	784.662	1137.37	750.423	489.297	651.39	591.334	456.416	542.864	417.377	635.967	873.021	723.081	563.179	1103.41	583.696	630.517	666.017	595.509	520.925	739.645	1173	903.452	619.617	307.141	537.457	710.08	1364.48	536.63	604.608	1013.53	1083.89	711.82	1213.49	592.948	512.842
0.72235	942.826	0.72_942.8259m/z			688.783	777.279	1059.48	756.431	484.695	643.069	502.376	458.753	505.413	437.272	621.514	761.103	701.286	489.301	937.007	523.524	574.257	568.809	589.51	583.673	704.749	1084.24	910.106	546.335	443.102	465.361	719.068	1098.81	530.572	484.593	1028.98	1051.89	680.117	1060.15	563.141	472.239
0.72235	944.795	0.72_944.7949m/z			1599.5	2074.67	2367.51	1594.71	1070.23	1265.42	1299.26	973.809	1225.41	940.69	1358.44	2650.27	1594.81	1281.71	2892.25	1876.14	1288.31	1512.77	1563.77	1159.8	1705	2300.4	1764.84	1278.85	2413.26	1071.7	1460.31	3134.38	1038.65	1139.36	1913.54	1979.17	1417.14	2761.47	1307.26	1102.06
0.72235	945.798	0.72_945.7976m/z			894.346	947.842	952.586	847.649	569.732	763.758	617.339	488.816	713.959	508.183	760.772	1019.38	932.626	601.046	1171.67	708.677	746.812	702.338	759.688	620.792	848.75	1001.67	821.379	682.933	627.714	582.506	776.413	1216.58	549.36	685.966	873.555	935.825	815.459	1109.91	671.956	528.402
0.72235	946.769	0.72_946.7686m/z			782.652	989.446	968.633	871.175	555.586	851.672	605.113	663.016	654.133	569.561	796.561	948.505	958.759	776.547	877.471	666.503	695.644	740.535	746.092	753.984	980.128	864.644	698.999	679.613	643.585	553.323	791.272	995.446	572.131	598.932	914.163	974.006	807.123	1099.5	729.889	580.881
0.72235	946.769	0.72_946.7695m/z			32304.6	37897.9	7688.94	32442.4	19551.6	29384.5	21448.4	19544.1	21948.9	17673.8	26013.9	38759.8	35216.3	23272.2	49302.9	26961.2	27963.7	25812.5	26792.2	22836.3	33920.2	34257.4	29202	23017.9	15003.5	20590.5	29741.2	44068.3	18602.9	23531.3	38932.5	40808.9	30639	31327.9	6669.62	21343.9
0.72235	950.763	0.72_950.7627m/z			9278.39	11380.3	2068.37	9208.92	5445.08	7860.32	6255.26	5883.29	6016.07	4946.4	7335.35	10996.9	8827.12	7007.79	11350	5332.27	7892.18	7223.03	8196.05	6217.87	9961.63	11504.8	9485.34	7134.23	2823.97	3542.95	8205.77	12884.7	4919.69	4575.99	10912.8	12301.3	8752.78	4570.33	1659.97	4631.08
0.72235	950.773	0.72_950.7730m/z			1013.59	1216.41	1147.59	1127.89	741.005	942.252	846.792	740.032	904.59	684.649	978.164	1257.28	1135.98	841.546	1198.88	816.325	928.948	911.017	921.017	813.188	1169.78	1145.53	1066.56	841.12	446.37	693.496	964.235	1208.81	699.286	756.981	1130.92	1285.76	994.813	1222.58	852.87	768.652
0.72235	951.753	0.72_951.7532m/z			8403.42	8417.35	1801.04	8068.96	4824.41	7690.84	4899.67	4742.92	5504.68	4733.01	6860.76	8678.91	6255.95	5395.21	11221.2	3792.38	7015.85	5425.31	6836.34	5867.71	8330.57	6720.47	6112.94	5828.17	2387.49	1836.13	6033.01	10002.1	4838.83	2888.05	10115.6	10574	6723.03	4612.71	1573.51	2513.85
0.72235	952.781	0.72_952.7811m/z			880.59	1241.24	985.31	943.726	617.7	760.954	678.466	595.266	671.827	528.255	774.314	1370.53	924.951	755.295	1187.2	981.022	748.36	764.641	816.21	707.12	1032.38	889.105	750.162	667.962	1290.02	558.91	752.491	1233.59	603.543	588.522	796.091	907.283	791.312	1149.62	752.468	579.426
0.72235	954.79	0.72_954.7896m/z			919.209	1053.2	1426.04	967.614	612.282	846.645	670.516	689.338	641.238	656.011	925.372	993.913	1036.27	744.63	1221.36	624.292	751.168	772.922	818.018	859.185	1066.3	1222.05	1120.21	727.156	292.663	577.037	765.561	1272.48	643.49	604.97	1285.8	1457.51	837.521	1290.79	832.522	572.873
0.72235	960.751	0.72_960.7509m/z			7697.02	7864.95	1519.29	7731.08	4663.77	7496.22	5032.54	4807.24	5730.09	4583.2	6888.23	8766.37	6309.09	4893.15	12236.5	4155.34	7336.08	5725.31	3817	5660.28	8144.39	6490.73	6148.08	5693.65	1876.03	2433.9	6139.04	10482.8	4876.93	3314.03	10284.6	10468.5	6701.36	4003.76	982.287	2890.59
0.72235	960.776	0.72_960.7758m/z			1346.05	2078.15	1943.47	1315.2	918.362	1013.3	1070.57	878.522	907.878	878.446	1135.54	2140.48	1359.83	1113.15	2227.17	1561.81	1065.11	1169.73	1340.24	1113.71	1571.41	1736.94	1435.9	1020.1	2471.18	794.688	1033.45	2271.52	833.722	868.601	1555.62	1664.21	1098.66	2151.35	1108.16	831.498
0.72235	961.789	0.72_961.7885m/z			1031.96	1079.58	1417.23	1008.02	715.047	927.887	717.335	623.484	833.486	646.823	917.507	1230.9	1051.84	720.043	1370.75	831.846	860.45	872.75	834.335	808.823	1036.7	1368.08	1143.29	829.917	789.987	722.968	963.897	1461.67	733.686	727.113	1301.23	1392.49	961.77	1365.34	787.344	635.239
0.72235	962.764	0.72_962.7639m/z			21786.9	22380.4	4097.21	20828	13349.6	18387.1	14635.4	12093.3	14452.3	11508	17463.1	20948.3	17950.4	14644.5	19194.6	8266.89	18901.9	15435.4	10343.3	15235	22681	16703.7	13325.1	15495.5	5298.1	5436.91	19630.8	28041.1	12079.7	6764.08	25575.6	26732.8	20978.8	10256.8	3227.2	6433.3
0.72235	964.794	0.72_964.7941m/z			1259.34	1361.26	1789.77	1364.58	939.61	1215.76	990.441	907.393	1069.79	810.016	1186.81	1463.35	1436.69	1059.07	1704.7	925.135	1166.87	1152.66	1121.73	1044.11	1339.65	1808.26	1456.43	1072.76	370.812	933.847	1269.6	1926.28	1000.56	1032.85	1654.01	1798.08	1315.39	1809.23	1098.98	910.223
0.72235	965.79	0.72_965.7901m/z			952.42	1055.11	1328.88	1027.85	669.604	945.764	718.415	704.707	784.956	621.212	913.919	1088.14	1032.06	781.407	1270.7	657.4	829.155	790.747	853.63	812.953	1017.98	1280.76	1083.13	767.73	344.427	684.519	925.787	1317.31	733.165	706.495	1312.06	1361.53	873.804	1339.95	786.729	670.621
0.72235	966.747	0.72_966.7471m/z			8680.1	10770.8	2332.17	8836.11	4910.18	8521.89	5215.33	5587.62	5763.37	5068.38	7933.53	9845.83	8787.3	6229.43	12290.5	4733.38	7216.56	5991.38	7831.25	7073.63	10486	7867.32	6862.32	6440.11	3045.31	2836.64	6582.55	10520	4819.66	3740.37	10852.5	11523.2	7317.73	5039.25	1854.17	3273.23
0.72235	967.797	0.72_967.7966m/z			932.229	1004.74	1303.92	1001.63	695.537	893.884	733.306	639.393	792.876	631.281	915.781	1272.46	1027.84	715.665	1377.32	760.66	885.464	879.756	842.296	757.273	1002.71	1379.47	1113.73	837.448	385.607	720.241	950.193	1569.75	736.444	748.378	1309.55	1313.67	989.459	1312.35	812.157	687.099
0.72235	970.796	0.72_970.7962m/z			1539.83	1687.82	2067.34	1554.01	1056.98	1443.92	1056.95	998.332	1233.58	987.956	1406.03	1928.86	1627.85	1203.78	2182.63	1282.29	1397.19	1317.1	1399.38	1307.17	1598.49	1990.94	1685.69	1221.84	1032.85	1029.06	1458.81	2390.33	1140.1	1160.2	1948.8	2054.41	1411.84	2217.61	1256.91	1046.27
0.72235	972.771	0.72_972.7708m/z			1537.67	1812.52	1729.9	1679.63	1167.88	1543.69	1257.48	1183.09	1399.17	1136.12	1603.52	1762.29	1738.12	1320.44	1748.93	1136.93	1465.34	1374.97	1379.26	1298.31	1723.94	1709.48	1439.23	1403.74	572.584	1101.77	1517.74	1800.44	1157.37	1187.43	1703.48	1860.67	1565.61	1841.07	1355.14	1127.94
0.72235	973.75	0.72_973.7505m/z			8755.38	10282	2045.46	8210.13	5231.17	7629.99	5498.5	4835.87	5957.03	4566.8	7163.75	9981.87	9558.74	6004.7	12043.5	7560.36	7782.98	6600.39	7254.76	5885.13	9433.76	8289.88	6949.38	6287.59	4406.5	5707.88	6811.7	10668.7	4627.9	5638.81	11100	11109.2	7656.49	9127.12	1778.92	5383.83
0.72235	975.79	0.72_975.7900m/z			1057.49	1140.6	1449.61	1142.73	758.076	935.613	796.446	678.315	856.274	714.474	1003.92	1395.4	1174.41	821.833	1525.49	892.09	978.913	1023.61	970.089	869.536	1159.86	1476.27	1189.5	866.327	531.508	800.643	1034.61	1675.69	790.59	808.872	1402.7	1517.82	993.819	1546.57	892.665	758.432
0.72235	976.772	0.72_976.7722m/z			1092.89	1495.26	1556.54	1137.84	793.808	973.55	825.604	747.809	842.104	760.362	1008.13	1493.4	1100.06	899.967	1619.67	1050.4	913.372	921.054	1026.93	893.671	1276.16	1441.59	1201.05	852.029	1334.51	736.251	932.029	1739.34	695.467	782.84	1351.95	1419.63	1013.17	1622.15	921.682	729.631
0.72235	977.781	0.72_977.7806m/z			856.079	1036.18	1195.56	917.35	634.821	853.33	595.106	652.174	705.837	593.309	865.883	968.617	982.929	689.558	1138.51	640.834	729.115	760.561	799.552	668.595	945.405	1132.85	1009.91	683.648	503.138	622.372	824.243	1123.28	669.63	638.062	1187.02	1294.06	866.043	1159.05	669.977	592.21
0.72235	980.783	0.72_980.7828m/z			1245.32	1384.76	1635.69	1280.49	929.04	1267.02	968.799	950.761	1043.77	869.195	1272.91	1345.13	1432.72	1033.6	1602.73	879.417	1107.23	1109.23	1135.97	1093.73	1362.83	1685.08	1367.07	1078.33	474.971	892.587	1172.41	1655.92	993.101	877.212	1677.67	1827.06	1215.15	1750.29	1058.06	900.95
0.72235	986.795	0.72_986.7947m/z			963.57	1303.87	1324.38	963.244	665.282	808.534	765.789	623.239	704.745	609.268	847.489	1488.82	989.659	750.916	1484.29	1104.61	740.753	838.163	927.499	759.812	1077.58	1226.17	1043.75	731.965	1456.08	585.435	787.678	1627.78	607.738	684.213	1149	1222.31	845.383	1501.68	741.141	654.136
0.72235	989.741	0.72_989.7415m/z			6477.97	7409.12	1972.44	6400.7	3688.11	6661.16	3732.42	4325.42	4096.09	3998.02	5871.64	6807.14	6464.03	4160.9	10116.9	3667.23	5361.28	3953.74	5872.98	5328.89	7683.65	5858.23	5689.97	4948.22	2915.77	2641.57	4462.68	7373.44	3909.11	2217.11	8777.09	9490.08	5173.5	6647.76	1463.61	2289.68
0.72235	990.791	0.72_990.7908m/z			1414.03	1466.55	1827.07	1565.27	1046.19	1327.01	1102.74	919.587	1244.48	900.805	1203.65	1651.36	1450.05	1097.18	1964.05	1029.79	1383.79	1252.87	1224.73	1053.61	1435.13	2062.99	1587.17	1159.15	348.833	1136.27	1438.51	2254.54	1093.16	1230.67	1885.9	1925.07	1402.2	2040.66	1122.36	1122.06
0.72235	991.781	0.72_991.7812m/z			1069.25	1254.1	1539.22	1214.16	793.581	951.892	859.211	771.342	849.32	726.411	1077.74	1274.39	1214.84	861.086	1521.89	810.677	938.075	968.877	972.971	898.295	1192.09	1426.84	1264.2	923.28	491.892	811.77	1052.52	1548.94	803.217	804.232	1420.1	1586.17	1030.06	1526.62	927.506	722.22
0.72235	994.78	0.72_994.7802m/z			1164.85	1474.75	1620.51	1166.71	801.786	1068.91	880.292	844.595	865.273	805.134	1063.11	1508.82	1231.53	932.088	1674.48	1092.19	945.857	991.131	1055.16	997.676	1271.25	1426.09	1294.59	893.595	1485.6	758.848	990.804	1731.57	815.866	820.88	1484.39	1541.51	1039.18	1666.06	1006.07	743.384
0.72235	996.808	0.72_996.8083m/z			989.567	1087.31	1353.83	1003.95	660.588	860.799	737.773	644.717	813.096	600.386	884.729	1318.45	988.268	749.165	1561.57	845.001	858.656	922.923	867.596	793.603	971.16	1425.35	1224.46	775.597	780.031	732.656	938.313	1757.45	680.965	818.533	1356.91	1393.49	936.615	1560.82	794.393	693.608
0.72235	998.792	0.72_998.7921m/z			1204.91	1176.45	1499.57	1265.93	841.172	1049.64	930.549	773.611	1036.53	752.716	1072.42	1353.33	1258.27	883.827	1543.26	831.375	1097.62	1038.26	1020.58	885.837	1195	1621.36	1356.93	959.088	271.756	844.257	1132.73	1708.98	889.592	952.378	1514.56	1600.56	1175.23	1708.46	977.771	877.271
0.72235	999.787	0.72_999.7866m/z			965.311	1111.44	1249.31	968.203	699.785	923.749	758.755	680.927	800.026	689.986	905.335	1095.79	1008.7	760.955	1275.89	696.509	875.623	815.816	853.931	820.683	1043.18	1310.23	1103.95	803.469	368.424	687.326	883.486	1372.19	735.859	770.272	1213.05	1332.14	925.334	1275.6	795.742	642.883
0.7395	1000.85	0.74_1000.8528m/z			244.047	316.909	800.033	257.373	156.205	238.759	190.998	160.254	209.428	170.422	269.663	351.686	309.976	236.406	580.75	256.493	274.51	321.64	292.973	236.439	333.47	729.855	615.778	245.572	46.5682	169.719	252.044	763.494	201.946	223.904	759.852	766.058	235.841	755.052	244.105	219.049
0.7395	1002.09	0.74_1001.0861n			963.933	999.711	440.039	471.954	296.954	668.301	418.277	296.483	303.395	256.131	488.175	1875.26	2391.93	1028.31	1818.82	2092.62	651.385	864.667	604.165	456.893	830.897	1040.74	247.409	279.632	1358.25	1714.45	963.787	1280.75	266.738	1948.66	867.881	706.395	897.56	2397.63	360.709	1800.31
0.7395	1006.75	0.74_1006.7544m/z			35162	49974	11524.5	34772.6	20237.1	31113.8	22414.5	21254.5	21737.6	19078.3	28725.7	48380.9	53992.5	30470.9	52992.4	44868.8	29699.1	30902.6	31820.4	27278.1	39531.9	36057.9	32109.2	24723.2	26542.9	37445.9	35549	48928	20363.1	38663.3	40968.5	44253.5	35278.3	59458.1	10179.1	33316.3
0.7395	1007.26	0.74_1007.2572m/z			7206.99	9121.8	2105.05	6237.31	3768.09	6624.24	4053.1	3290.39	3616.54	3780.83	6139.05	9457.39	8950.39	5063.65	12529.8	7946.83	5996.58	5499.33	5895.03	5120.12	7306.85	7297.56	6685.81	5056.91	4503.29	5816.76	6127.69	9369.85	4488.64	7275.68	9289.34	9239.09	6295.61	9839.79	1472.51	5412.97
0.7395	1008.93	0.74_1008.9267m/z			525.509	468.192	829.235	565.115	339.919	496.351	384.563	323.911	395.849	304.922	475.717	478.506	561.777	370.666	647.521	283.96	439.825	407.603	402.568	445.356	498.471	857.442	683.494	427.901	100.786	399.266	545.746	889.131	387.659	383.605	851.838	891.321	535.021	864.65	408.968	406.383
0.7395	1011.74	0.74_1011.7436m/z			5928.71	8002.32	1981.81	6627.39	3505.92	4983.07	4282.04	3657.98	3828	3185.53	4964.36	8017.91	6961.94	4574.78	10476.3	5206.55	5467.17	4870.89	5483.31	4644.38	6911.6	5897.5	4870.29	4138.9	4023.33	3373.74	5825.83	8746.15	3758.86	4101.62	7936.21	7471.97	5564.13	5787.78	1778.7	3524.91
0.7395	1014.09	0.74_1014.0910m/z			342.776	343.311	87.4193	444.8	123.94	480.861		79.6334	50.41	79.0044	146.438	1009.24	636.915	467.615	788.137	538.617	251.5	243.811	91.6575	130.581	263.65	605.053	291.771	217.538	361.894	438.338	408.952	594.267	1.36581	957.883	506.787	433.851	385.566	213.374	75.433	631.391
0.7395	1016.86	0.74_1016.8554m/z			341.27	322.374	715.884	334.572	224.635	309.784	228.254	193.951	241.334	174.255	304.773	351.065	350.005	246.762	563.887	201.917	288.74	292.765	290.019	251.397	319.148	671.013	546.817	234.517	48.7408	257.575	303.719	684.981	241.148	220.724	661.594	698.886	355.485	662.523	283.124	207.275
0.7395	1018.08	0.74_1018.0780m/z			757.552	669.52	223.858	749.559	295.435	312.352	285.113	172.214	173.49	212.913	403.144	765.784	1596.79	609.773	895.556	872.479	364.977	697.462	507.331	221.975	417.899	468.179	344.276	339.028	711.829	1247.55	804.614	730.425	194.453	892.213	662.787	260.289	676.538	1934.75	236.365	878.879
0.7395	1022.08	0.74_1022.0785m/z			306.259	754.471	240.008	283.328	213.069	377.841	261.153	152.063	147.336	275.133	531.057	1118.92	866.1	373.757	929.153	426.012	357.9	363.89	464.473	145.795	477.728	609.962	459.598	197.424	714.524	472.096	560.351	1045.51	27.8622	334.503	621.137	718.164	703.33	1082.91	212.926	332.342
0.7395	1026.85	0.74_1026.8524m/z			334.353	266.273	625.004	316.245	157.514	301.563	205.432	184.322	227.921	221.347	280.871	384.626	331.059	234.247	556.007	227.582	283.987	291.474	299.255	241.584	271.414	578.672	542.843	204.066	23.8204	235.303	281.491	583.461	245.005	228.21	633.897	673.284	317.283	568.035	279.861	226.215
0.7395	1029.74	0.74_1029.7394m/z			6472.92	8828.09	2377.34	6318.72	3601.83	5451.44	4213.78	3648.67	3805.82	3521.09	5364.03	8941.63	8191.04	5289.34	9946.03	6094.79	5565.96	6009.21	5944.09	5115.81	7238.67	6548.28	5591.06	4702.79	4781.08	4489.69	6051.71	9470.84	3144.56	5079.38	7468.79	8107.64	6836.9	7852.68	1899.43	4742.29
0.7395	1013.75	0.74_1030.7535n			40014.9	46684.8	9177.57	40348.4	23525.6	33528.2	25786	23666.9	26812.1	21230	33264	48298.6	41278.9	28770.5	57409.1	26634.9	35298.9	31836.7	35074.6	27995.8	43571.3	35826.7	30944.8	28964.5	17302	18369	35520.4	54721.9	23035.3	23094	47804.5	49354.5	38274.3	34616.3	7887.86	19503
0.7395	1032.74	0.74_1032.7437m/z			10093.8	15340.1	3529.88	9762.35	5742.5	9160.44	6320.36	6268.21	6200.79	5583.36	8216	16772.7	18431.9	10153.8	18783.6	16953.2	8412.75	11111.9	9807.49	7993.75	11805	9614.51	8242.37	7150.61	9162.11	14001.5	11713.5	16649.6	5347.26	16177.6	12032.1	12697.1	11108.9	19265	3241.1	13096.9
0.7395	1033.75	0.74_1033.7454m/z			8321.69	8853.43	1821.3	8236.5	4494.64	6966.02	5257.51	4251.64	6002.71	4202.19	6295.33	10679.2	9142.79	5440.2	13539.4	7815.61	8116.92	6375.4	6385.98	4999.91	8463.1	8200.06	6776.3	6027.37	4051.42	5778.24	7375.39	12182.8	4286.11	7457.84	9682.8	10174.5	7449.41	8983.64	1366.23	5835.55
0.7395	1036.77	0.74_1036.7724m/z			16196.2	16470.4	3988.16	16571.3	9704.76	14095.3	11080.9	8448.96	10780.9	8346.69	12518.4	20606	13336.9	10900	22656.2	9555.86	15879.8	13346.9	14296.2	10736.8	17387.8	21964.8	16781.8	12391.2	5899.78	6456.89	14959.5	25775.4	9027.19	9799.4	19880.3	20508.8	16090.1	10757	3016.99	7777.18
0.7395	1037.74	0.74_1037.7436m/z			7725.84	9974.19	2552.08	8099.36	4058.06	6107.26	4499.45	4400.46	4969.45	4204.09	6281.68	9701.45	8117.55	5478.84	12026.7	5017.04	6772.05	6117.55	5616.6	5506.47	8907.07	7525.73	6662.17	5544.61	4294	3087.13	7078.13	11009.3	4160.42	3865	9128.89	9483.27	7260.59	7186.71	2220.65	3586.59
0.7395	1039.74	0.74_1039.7433m/z			6555.27	8097.53	1894.22	7159.82	4257.59	6126.87	4664.02	3860.47	4848.55	3635.34	5556.29	8450.4	7584.55	4953.35	10202	5143.73	6703.5	5849.28	4122.38	4452.28	7437.4	6916.88	5582.53	4770.67	3430.9	3838.14	6841.47	10718.5	3669.74	4352.09	8101.82	8822.46	7107.85	6671.17	1459.55	3709.17
0.7395	1041.74	0.74_1041.7382m/z			7422.95	8011	1718.45	6638.38	4300.42	6039.61	4533.87	3980.67	4642.91	3875.27	5927.55	9094.42	9115.17	5382.35	9988.92	7862.41	6363.42	5935.42	4241.91	5174.35	7456.02	6907.22	5513.67	4984.04	4015.79	5850.61	6402.41	9731.01	3878.72	5900.4	8694.7	9028.27	6329.8	8573.44	1567.7	5546.18
0.7395	1041.86	0.74_1041.8590m/z			310.383	324.442	475.827	343.712	226.238	347.498	222.707	235.394	231.03	220.365	344.936	366.989	370.194	253.684	434.885	178.703	283.823	261.344	273.522	265.018	336.499	494.274	432.543	254.187	29.1341	202.323	282.929	514.07	277.609	217.624	462.393	489.428	288.004	555.743	262.196	188.034
0.7395	1042.78	0.74_1042.7759m/z			14880.6	18765.5	4524.98	14449.8	8615.96	10888	10013.9	7420.69	9107.62	7226.86	10996.8	24837.3	21690.8	13698.9	25802.1	22784	13064	16915.8	9107.87	9890.61	15958.5	20553.3	15627.3	10631.1	11375.6	19325.3	18766.5	26771.3	7922.22	24651.5	16599.6	17009.2	17797.2	24184.7	3961.39	20749.9
0.7395	1043.75	0.74_1043.7543m/z			7053.36	7892.84	1668.09	6821.83	3615.7	6083.89	4264.51	4155.66	4732.09	3806.51	6191.4	9076.31	7360.49	5192.55	11166	5399.68	6076.77	5307.76	4049.83	5008.82	7674.87	8119.31	7384.5	4871.24	3071.95	4030.86	6451.88	9638.14	3535.76	5366.88	8586.74	8932.02	6660.75	5692.55	1275.97	4703.25
0.7395	1045.74	0.74_1045.7360m/z			6436.7	7735.65	1995.96	6361.98	3738.67	5243.48	4126	3463.91	4074.67	3264.72	4835.36	8243.89	7281.94	4980.64	10370.6	4604.38	5894.41	5093.85	5375.31	4730.94	7352.4	6176.21	5231.25	4506.17	3775.02	2874.82	6061.93	8620.72	3763.86	3359.71	8125.04	8663.3	6708.62	6512.59	1868	3108.58
0.7395	1047.74	0.74_1047.7424m/z			8124.55	9016.96	1936.49	8187.71	4836.25	7100.69	5423.2	4705.73	5150.06	4183.21	6649.93	10926.4	8179.7	6088.57	11894	5642.01	7151.17	7158.25	7222.2	5784.37	9140.62	8113.22	6737.54	5821.25	3713.84	4341.01	7822.06	11686.2	4554.69	6227.62	10108.2	9913.83	8144.89	6560.17	1644.69	4886.28
[truncated: 19,154 more rows]

## Sheet: G334
Table S2: Binary comparison between post- and pre- hypothyroidism treatment. Paired t.test no correction, p-value <0.05, Fold change cutoff is 2
[truncated: 335 more rows]

## Sheet: G210_ID
Table S3: Endo- and exogenous metabolites identified as significantly dysregulated between post- and pre- hypothyroidism treatment. Binary comparison between post- and pre- hypothyroidism treatment. Paired t.test no correction, p-value <0.05, Fold change cutoff is 2
[truncated: 211 more rows]

[truncated: 1 more sheets: G94_ID]
